# Supplementary material for: Widely Targeted Metabolomics Analysis Reveals the Differences of Nonvolatile Compounds in Oolong Tea in Different Production Areas
Source: Foods. 2022 Apr 6;11(7):1057. doi: 10.3390/foods11071057 (PMC8998066; doi:10.3390/foods11071057)
Supplement: Supplementary file 1 [file foods-11-01057-s001.zip]

Archive with 3 entries (3 files):
- Support information.pdf
- Table S2. Detection results of nonvolatile compounds in Oolong tea from different producing areas.xlsx
- Table S3 Differential nonvolatile compounds and their VIP values in Oolong tea from different producing areas.xlsx
