# Supplementary material for: Widely Targeted Metabolomics Analysis Reveals the Differences of Nonvolatile Compounds in Oolong Tea in Different Production Areas
Source: Foods. 2022 Apr 6;11(7):1057. doi: 10.3390/foods11071057 (PMC8998066; doi:10.3390/foods11071057)
Supplement: Supplementary file 1 [file foods-11-01057-s001.zip › Table S2. Detection results of nonvolatile compounds in Oolong tea from different producing areas.xlsx]

## Sheet: Sheet1
Compounds	GDa	GDb	GDc	J1a	J1b	J1c	J2a	J2b	J2c	J3a	J3b	J3c	M1a	M1b	M1c	M2a	M2b	M2c	M3a	M3b	M3c	MBa	MBb	MBc	MNa	MNb	MNc	S1a	S1b	S1c	S2a	S2b	S2c	S3a	S3b	S3c	QC1	QC2	QC3	QC4	QC5	QC6
14,15-Dehydrocrepenynic acid	8560000	11605000	10600000	5990000	6338200	6390000	14488000	15400000	13469000	15600000	17667000	19300000	5951000	7900000	9710000	8043700	6430000	6240900	6380000	6766900	7530000	14533000	16800000	15440000	6660000	5740700	5250000	28847000	34700000	35755000	47300000	45445000	49500000	17739000	17400000	16286000	17800000	16956000	18900000	18063000	18100000	17907000
9-Hydroxy-(10E,12Z,15Z)-octadecatrienoic acid	976000	687190	713000	464000	352940	324000	1113200	1670000	1130900	879000	599350	805000	180020	297000	213000	154550	273000	257180	112000	141390	214000	788580	1090000	1302500	60900	62053	9	1319500	1400000	1474800	1820000	2225300	2140000	322720	485000	401740	1350000	1031800	938000	744920	849000	750750
delta-Tridecalactone	9	9	9	172000	194790	182000	153940	128000	138560	158000	103200	130000	102840	77700	86400	108530	97000	120340	116000	146250	108000	87786	55500	70571	164000	200640	172000	53760	65100	42441	83900	62823	82900	223360	143000	167230	110000	104270	90600	115890	118000	96181
MAG (18:4) isomer1	606000	857470	706000	309000	443180	349000	149470	9	9	1090000	1533000	1080000	1312600	1230000	2230000	1919900	572000	1171200	1390000	883710	1110000	1181400	1590000	1318100	1620000	2137500	1850000	3023400	4160000	3903300	4020000	3983800	4420000	1698300	1560000	1763400	1830000	1767700	1870000	1643300	1610000	1501600
LysoPC 16:1	5550000	4887800	5770000	1280000	1155100	1110000	1722700	1730000	1761200	2310000	2805900	3250000	3024400	2740000	2930000	3268700	3720000	2590500	2290000	2192700	2740000	3939100	5850000	5923400	363000	313100	264000	14049000	12400000	9072400	8030000	8544900	9550000	4528400	4280000	4266500	4370000	4447300	5180000	5002700	4770000	4773100
PC 16:1/14:1	2570000	3297100	2960000	953000	807340	1070000	3459300	3060000	3725200	2100000	2195500	2210000	393230	316000	474000	378180	715000	659570	252000	238810	156000	5666100	5410000	7178300	574000	384330	453000	2952800	3640000	3029600	1740000	1400900	2330000	1445900	1330000	909300	2310000	2668800	1820000	1511400	1720000	1418900
MAG (18:4) isomer2	326000	392880	302000	526000	598650	609000	547720	447000	516590	260000	231750	182000	220660	247000	213000	279660	230000	254860	235000	232050	227000	341620	260000	362900	354000	406400	334000	421140	401000	221560	131000	164520	292000	256070	310000	268270	278000	253130	279000	275900	320000	297020
Cholesterol	606000	520220	680000	625000	810490	861000	439470	379000	324260	621000	501620	1070000	852340	2010000	2450000	1241300	1320000	657700	1630000	408660	435000	266700	1040000	388120	581000	933470	1120000	331400	474000	1100000	587000	492010	562000	1173700	1070000	789830	759000	798060	875000	791120	712000	663350
MAG (18:1) isomer2	40700	25562	37400	51300	55132	40600	64759	46300	35873	64200	35815	37500	57935	63300	150000	52925	58300	78715	58400	81310	131000	29906	46600	40828	30800	26362	44500	43746	68500	34354	33400	9	32200	9	46700	9	65400	49064	47500	31455	62200	53871
2-Aminoethylphosphonate	878000	943140	967000	4060000	4449300	4240000	855800	748000	900360	2030000	2251000	2280000	2812800	2370000	3330000	3266900	2530000	3040300	3210000	3444500	3020000	1407100	1330000	1348200	2090000	2210500	2570000	1605900	1330000	1256400	1070000	856090	810000	2561700	2550000	2742500	1910000	1893400	2110000	1917800	1970000	2069500
LysoPC 16:1 (2n isomer)	3640000	3072500	3040000	1560000	1172500	1190000	2865200	2600000	3304300	2370000	2707500	2890000	4708400	2770000	3980000	3503700	3660000	2892500	2970000	3124300	3880000	1983100	2730000	3038400	570000	783180	769000	2788300	3850000	3375900	2600000	2433100	3690000	1467600	1610000	1951100	2560000	2582200	2410000	2035800	2210000	2449000
LysoPC 18:2	504000	448980	450000	455000	536190	495000	821910	840000	962120	522000	476180	460000	830210	660000	810000	834660	793000	729650	712000	634820	585000	419210	182000	317650	351000	348960	362000	919590	861000	430750	534000	566320	790000	373720	680000	294370	534000	616090	712000	615930	498000	535760
LysoPC 18:3	64900000	55207000	71100000	18000000	15011000	14700000	13155000	14300000	12820000	17700000	19570000	32200000	18244000	11000000	1510000	14159000	15700000	13724000	14600000	16001000	20400000	54007000	55300000	61682000	5200000	4708300	4040000	140100000	103000000	79726000	77900000	82165000	96000000	31858000	39600000	48892000	56900000	43038000	36900000	38142000	44100000	39035000
LysoPC 16:0	625000	735060	544000	79900	90373	88400	95593	94900	109000	154000	140390	176000	102240	104000	131000	129020	126000	96507	83500	68682	62000	362130	491000	500340	22900	13979	13100	1393200	1000000	864850	720000	855640	954000	303850	294000	250230	337000	314940	386000	341650	301000	262030
LysoPC 18:1 (2n isomer)	8650000	9142400	8090000	2630000	2533500	2210000	3293200	3030000	3826600	3330000	3469300	3280000	3956900	3450000	4800000	5565200	5260000	4445300	3420000	3378000	3730000	5390300	5600000	6442500	771000	493910	522000	19301000	17900000	14532000	13700000	14215000	15600000	11091000	12000000	11438000	6360000	7441100	8410000	7821900	7130000	6849300
LysoPC 12:1	178000	160090	251000	67200	73013	53900	103490	97400	86594	105000	154430	188000	158060	151000	165000	151820	203000	139220	120000	116720	190000	186330	305000	277540	21700	15149	19700	249610	251000	275570	199000	206700	252000	74553	67900	86154	164000	163290	160000	154380	146000	171710
LysoPC 16:2 (2n isomer)	50200	58090	64500	24700	30527	24400	22653	36100	38750	65900	49416	75100	64183	69000	68500	69369	62200	76254	40700	49280	51100	56128	65500	87833	9	11078	12400	135430	194000	120010	104000	111890	159000	47701	64400	44021	57000	57986	65100	52267	52800	55117
LysoPC 18:3 (2n isomer)	1280000	1254000	973000	957000	1135500	1140000	1998200	1970000	2434100	1510000	1469600	1270000	2278400	1950000	2590000	2276000	2180000	2046500	2230000	2204400	2040000	1313400	1200000	1364700	889000	1038000	992000	2297800	1840000	1578700	1860000	1607900	2140000	1723100	1710000	1423400	1450000	1706800	1790000	1651100	1420000	1785100
LysoPC 14:0	633000	715020	942000	233000	206100	208000	342220	324000	328920	244000	322880	429000	246110	314000	320000	327540	322000	241530	224000	222380	313000	596870	794000	885960	43800	32892	42600	1507400	1360000	991940	922000	916110	1070000	289080	307000	302900	688000	548820	605000	541350	362000	492150
LysoPC 18:2 (2n isomer)	305000	254560	205000	256000	278120	228000	502710	504000	699650	306000	327150	296000	561040	474000	497000	533590	474000	430910	423000	425310	478000	271490	243000	295520	189000	215320	234000	620230	613000	379840	444000	394910	451000	344030	385000	359080	369000	384520	445000	371480	350000	330070
LysoPE 18:2 (2n isomer)	390000	401810	567000	505000	522790	372000	742570	673000	720730	699000	657670	846000	797870	804000	853000	922390	864000	640980	757000	884550	860000	147760	209000	160740	157000	133250	92500	600890	485000	234610	462000	333310	623000	1023400	1000000	1008900	552000	576310	651000	651660	513000	431860
LysoPC 18:1	2890000	2102300	3090000	1410000	1640700	1690000	3130700	3940000	5047100	1890000	2171400	2170000	3143700	3020000	3500000	2793800	3060000	2346300	1660000	1814300	1860000	1697000	1860000	1653400	701000	774990	599000	6162700	5820000	3452800	4290000	4383500	4430000	3487400	3500000	3533000	3850000	3629200	2490000	2512200	2110000	2150300
4-oxo-9Z,11Z,13E,15E-octadecatetraenoic acid	9	9	9	53700	44950	34900	132470	142000	112270	124000	183080	202000	43476	56000	69500	41799	49900	62900	40500	34297	49400	53394	26900	64025	9	9	9	9	9	9	9	9	9	9	9	9	61700	45806	41600	45890	59700	50620
Punicic acid	2200000	2934300	2880000	2790000	3239000	2730000	4324400	5020000	4187300	6070000	5594700	7010000	2374500	2880000	3020000	2404900	2770000	1981200	2140000	2669000	3120000	2763300	3120000	2690200	845000	782530	740000	7290200	7190000	7453800	10800000	11732000	13400000	2543000	2880000	2649800	4730000	3828900	4750000	4333500	4430000	4299000
Octadecadien-6-ynoic acid	966000	1065900	1060000	405000	414250	474000	986850	1190000	1094500	1000000	891020	1120000	272210	255000	316000	265430	367000	268970	210000	206830	282000	1266800	1510000	1407500	89800	124630	114000	2152500	1900000	2176600	1350000	1419100	1460000	817700	947000	855380	968000	982410	994000	827500	810000	826280
MAG (18:3) isomer3	637000	590080	545000	1420000	1616100	1540000	1773200	1680000	1864600	2140000	1815300	1550000	1958400	1580000	2020000	1817000	1560000	2094900	1620000	1382300	1760000	563480	562000	763440	1410000	1501200	1690000	592560	735000	956380	621000	583380	635000	1230000	888000	1253300	1500000	1305100	989000	1287900	1030000	1055100
Octadeca-11E,13E,15Z-trienoic acid	978000	1765400	1330000	1130000	1633400	1600000	1106500	1360000	1699900	1550000	1534600	1770000	1128500	816000	1080000	1219800	1160000	1638500	1720000	1760500	1430000	1838400	1380000	1052500	1070000	740330	2330000	2671900	1230000	1116400	1910000	1388700	1290000	900680	2760000	1402800	1650000	1298900	1750000	1219300	1940000	1287000
MAG (18:3) isomer4	23400	38464	26700	73900	66996	76400	112170	117000	117820	38700	45134	58500	97427	68800	82200	61965	69800	72777	60200	75323	70000	32117	37800	41258	36200	44513	52200	75893	60400	74323	52300	50645	39900	57441	42800	43848	72500	74121	69900	47864	46600	46272
4-Hydroxysphinganine	2570000	2466400	2080000	2890000	2680300	2590000	2517600	2370000	2689700	3930000	4171700	3400000	4856400	8340000	4460000	5110900	4510000	3728500	4520000	4377200	4110000	3033700	2210000	1896900	1880000	1699300	1830000	5380700	1420000	872400	1840000	1709600	1980000	3673300	3680000	3801700	2350000	2353200	2080000	2301100	2300000	2442200
LysoPC 19:0	268000	414760	433000	92300	77443	102000	154770	163000	190660	168000	198980	224000	228760	167000	175000	220550	239000	197350	177000	165060	233000	229960	291000	295710	39400	28854	23300	975810	689000	834180	639000	695390	733000	271360	342000	321030	334000	363360	309000	284930	322000	248910
LysoPC 15:1	261000	221910	270000	120000	92115	111000	134770	158000	176510	170000	153700	165000	184230	131000	177000	179820	179000	112200	124000	164320	149000	195980	234000	209620	42100	32346	31800	511870	466000	346500	278000	303290	359000	121520	131000	147440	301000	231240	235000	207900	186000	153100
LysoPC 15:0	597000	622100	878000	98700	84167	106000	228110	238000	307420	167000	169120	310000	131430	126000	159000	193370	184000	91415	138000	139070	151000	616060	645000	708300	9	29784	9	1346000	1050000	773280	796000	773480	887000	284910	251000	181530	465000	421290	504000	444880	409000	332530
LysoPC 18:0 (2n isomer)	586000	606170	743000	267000	285680	335000	855270	769000	780290	388000	412090	397000	735840	596000	682000	599470	666000	590170	509000	573650	473000	439160	450000	415050	167000	135510	139000	1398000	1090000	662920	824000	710360	767000	832720	610000	653710	810000	812200	680000	527060	519000	497360
LysoPC 17:0	5460000	3816400	5030000	443000	360380	375000	713670	728000	840240	831000	883070	1030000	488020	765000	774000	533030	664000	426220	416000	409630	453000	1882900	2420000	2966700	170000	150130	118000	13419000	4970000	4126200	4780000	5209200	6310000	1472000	1440000	1250900	1640000	1738400	1800000	1656500	1670000	1623600
MAG (18:3) isomer1	1455000	1511000	2365500	3369900	3956500	3391600	7656700	6592400	7685000	2561200	2593900	2430100	6173300	3928700	4876700	2164800	3477300	3991600	3839600	4418100	3760200	2351100	1474200	2098300	2287700	2670400	3531300	4386500	3600800	3780100	2543400	3662900	3724100	1167600	2589300	3093300	4892100	3974200	3535100	2995300	2564900	3012000
Lauric acid (C12:0)	9	9	9	9	9	9	25700	25300	23800	23200	17700	17500	9	9	9	9	9	9	9	9	9	54200	41600	54900	9	9	9	12300	21700	17800	13200	16500	9	12200	13100	14200	16800	14400	14700	17600	15600	12900
Myristoleic acid (C14:1)	77400	67600	63800	49300	42300	51600	92900	82700	89600	67900	67700	80500	45600	51700	42800	44600	61400	67400	46900	53800	71700	92400	104000	143000	55600	34800	37700	52000	79900	75300	80900	65300	85400	48200	30400	45200	69400	60200	60300	66600	69100	56100
13-HOTrE	134000	140000	128000	9	9	9	433000	511000	494000	115000	94500	120000	9	9	9	9	9	9	9	9	9	621000	783000	871000	9	9	9	316000	517000	426000	759000	548000	588000	427000	336000	360000	323000	274000	258000	259000	308000	245000
9-HOTrE	59300	47400	63300	33900	34700	25500	96200	101000	100000	71000	73700	86700	100000	54400	57000	34600	57800	63100	67400	54600	67700	9	9	9	9	9	9	68100	73500	75200	50700	52100	69600	53200	56900	58200	60400	60100	34400	46900	43900	47900
9-KODE	9	9	9	36200	35900	30600	124000	103000	108000	101000	90500	94000	35800	39200	44700	44000	30600	42100	35500	37200	39100	159000	183000	143000	28500	9	9	187000	198000	184000	159000	132000	146000	127000	158000	159000	115000	87300	56000	50300	93100	96400
9-HpOTrE	268000	388000	327000	83700	76600	88000	231000	292000	273000	256000	211000	220000	59600	47200	67400	110000	119000	123000	65300	75800	62600	780000	696000	802000	60500	68300	60300	1390000	2050000	1800000	1360000	1490000	1620000	1150000	1150000	1150000	508000	511000	511000	513000	545000	551000
13-HOTrE(r)	100000	101000	102000	115000	107000	111000	100000	68600	108000	72900	105000	87500	153000	92100	176000	126000	75600	112000	104000	92100	102000	121000	91200	83900	118000	129000	109000	118000	150000	135000	147000	137000	209000	145000	153000	183000	113000	112000	128000	126000	135000	127000
13-HPODE	240000	285000	348000	282000	305000	290000	363000	383000	288000	465000	500000	622000	229000	231000	221000	210000	232000	155000	167000	230000	252000	178000	176000	174000	79500	68600	69700	181000	211000	213000	249000	279000	290000	77000	83200	85700	247000	245000	257000	227000	226000	213000
LysoPE 16:0	6270000	4060000	4580000	3350000	1780000	1720000	4500000	3670000	3990000	6490000	6150000	7470000	7050000	3700000	3810000	5510000	6830000	4890000	4280000	5130000	5720000	2540000	3160000	3000000	340000	307000	581000	10100000	6730000	3000000	4440000	3810000	8560000	4560000	5640000	5890000	5020000	4990000	4760000	4370000	4060000	4370000
LysoPE 18:1	1090000	1030000	1060000	1040000	994000	994000	3480000	3520000	3900000	2110000	1740000	2040000	3580000	1950000	2050000	1210000	2590000	2010000	2090000	2110000	2380000	474000	489000	473000	321000	419000	452000	856000	1020000	507000	909000	939000	958000	1260000	1450000	1600000	1670000	1710000	1240000	1210000	1190000	1210000
LysoPE 18:1 (2n isomer)	1340000	1280000	1300000	1080000	1140000	1170000	3900000	3750000	4350000	2340000	2040000	2400000	3930000	2240000	2090000	2330000	2770000	2160000	2180000	2510000	2590000	501000	575000	600000	466000	516000	504000	1010000	1250000	609000	1010000	857000	1170000	1480000	1730000	1910000	1870000	2010000	1530000	1270000	1160000	1290000
α-Linolenic acid	144000	143000	151000	69800	79100	78700	113000	111000	109000	135000	123000	126000	113000	59200	82400	126000	127000	134000	117000	116000	134000	115000	110000	110000	39400	39700	41400	206000	235000	246000	235000	220000	246000	225000	190000	217000	138000	142000	153000	169000	168000	177000
LysoPC 20:4	36500000	40216000	49700000	55400000	57925000	53500000	81408000	80400000	82995000	43400000	43390000	62900000	100790000	58900000	10300000	56589000	72000000	65408000	77300000	89509000	102000000	39518000	35800000	33635000	34100000	39015000	32300000	98062000	80100000	68876000	86700000	64038000	70000000	77902000	90700000	110320000	86500000	65937000	57600000	55289000	66900000	56293000
LysoPC 14:0 (2n isomer)	1320000	1264400	1480000	364000	384930	354000	528690	539000	551820	474000	522440	653000	474840	497000	528000	554000	611000	456270	377000	441300	455000	1030300	1280000	1398300	76600	83354	65300	2385000	2290000	1737000	1580000	1501100	2000000	505860	658000	513660	937000	945150	1030000	897550	792000	802120
LysoPC 16:0 (2n isomer)	686000	644670	486000	75400	76652	70300	120460	94500	118260	140000	134660	183000	81727	85000	103000	121840	114000	94736	65300	92776	70800	442490	507000	552050	16500	10629	12000	1287600	989000	812120	567000	693730	946000	263510	276000	220860	321000	326060	323000	295370	297000	246350
LysoPC 18:0	12000000	9652400	9110000	1080000	867820	1000000	1695300	1540000	1602100	1930000	2171000	2290000	1311200	2350000	2010000	1244500	1610000	1022400	1150000	1115400	958000	3685600	4150000	5127600	438000	315540	316000	23817000	8250000	6062100	7910000	10420000	13300000	2421300	2450000	1926200	2680000	3461900	3270000	3156900	2920000	3179800
LysoPC 20:1 (2n isomer)	852000	1048700	1090000	287000	212300	220000	591440	462000	520500	501000	675660	456000	432570	389000	411000	355790	117000	280320	444000	257950	287000	512740	617000	562290	9	9	9	1184300	666000	642730	9	538730	876000	255270	326000	194510	432000	586190	396000	455060	274000	385160
LysoPC 20:1	1150000	987040	792000	261000	246640	236000	669370	549000	596650	729000	600970	585000	567080	483000	583000	444820	328000	247720	331000	194800	351000	590950	382000	369760	9	9	9	1266600	1050000	402140	649000	614800	800000	9	314000	294440	413000	590150	600000	521680	273000	342980
LysoPE 14:0 (2n isomer)	14100	18000	19500	27200	23700	21300	32000	28400	29500	25400	26600	32100	46800	29200	33100	42900	45700	39900	40800	43300	47300	16000	21700	12000	9	4370	9	25400	23300	13200	12100	13600	23500	28200	25700	28800	28600	24500	30900	24700	19600	20700
LysoPE 16:0 (2n isomer)	9680000	6800000	7340000	4960000	2660000	3710000	6570000	5330000	6020000	8860000	8780000	10600000	9720000	5100000	5300000	7820000	9780000	7060000	6130000	7140000	7750000	4300000	4610000	5320000	678000	546000	590000	16000000	11100000	4900000	7970000	7530000	13700000	6550000	9120000	7810000	7180000	7440000	6930000	6330000	6260000	7090000
Palmitaldehyde	3010000	5136600	4400000	5203000	6350000	8421000	4990000	4990500	6240000	3839300	3860000	5350200	4050000	3927800	6490000	7286300	3770000	4010100	4180000	7512500	5390000	3338200	3340000	4546200	6150000	4732400	6360000	4660900	8410000	6608600	6670000	5367600	5530000	8321400	6580000	7413000	13436000	13400000	13580000	14000000	14153000	13900000
1-Octadecanol	880830	506700	1010700	1328400	1073500	1188000	1132000	1192100	1162900	1214000	1098600	1794800	1259600	1194300	13513	520720	629970	900330	931580	931860	1759300	1103200	1146700	1145400	1466500	1325200	1341700	1010400	1046200	1137300	971560	1004800	1015600	935020	933090	1403200	1893700	1278700	646490	1209900	1246600	1207800
1-Eicosanol	191000	201040	185000	109940	78500	95996	131000	115250	235000	187030	171000	141460	169000	206260	177000	187260	188000	158120	168000	171090	174000	250490	189000	171110	223000	247080	134000	434740	510000	506680	312000	314780	363000	572720	399000	558600	198160	212000	272430	286000	292170	271000
Oleic acid	4165500	5284400	9089200	9595700	8339700	8269500	6144600	7030500	6749900	7796200	6257800	5454200	2804400	22310000	7512500	8314400	1830400	7065500	5950600	5228600	8073100	2403900	4742900	3217300	8602800	3570700	7252100	5345900	5996200	5956300	9467600	8788500	8676300	8068200	1958200	7586400	7213200	8588300	9170400	6972700	7284200	7040900
cis-Gondoic acid	4150000	4950200	5940000	8183900	7830000	7878800	7930000	6626800	7190000	5105700	5830000	7512400	7630000	789580	4430000	6019300	7590000	7077700	8110000	7657000	11400000	6876300	6450000	5583800	5490000	4741600	6640000	6964500	5740000	9623600	8650000	6846000	5480000	5922200	4950000	6665500	9964400	6030000	7008900	7070000	6653600	7710000
Lignoceric acid	292000	216930	282000	600240	611000	574120	341000	394020	441000	453840	463000	659020	584000	21085	184000	400860	447000	460040	470000	541840	804000	262100	227000	202810	500000	519760	417000	473170	224000	280280	347000	325060	309000	369270	262000	458120	456110	330000	382270	399000	362350	310000
β-Sitosterol	4850000	6464400	498000	664000	859300	534000	8658500	269000	3456400	462000	447540	723000	426100	767000	684000	564710	749000	5420000	573000	409970	6090000	4359600	869000	4612400	421000	755670	495000	312200	5520000	809020	4680000	373800	456000	806770	467000	361410	1930000	2001200	2310000	2176200	1880000	2095300
Campesterol	25000	21936	31600	46177	54800	49979	53400	43018	51700	50931	46300	60426	57400	7172.9	59900	53452	47000	54870	47700	55582	56600	39903	40900	46528	44600	33146	49800	63955	59500	61265	64000	61941	56900	50619	49900	56434	79046	32700	45956	43600	38768	41600
Stigmasterol	65199	45309	37721	192080	104920	160460	76766	142870	72009	96333	106400	55852	95415	50534	39857	77819	77915	180170	122820	88560	46646	61418	51177	38109	57450	81862	77051	81165	106270	45890	70026	73849	69536	45333	61871	62477	58404	87364	73397	34665	49805	44763
Cycloartenol	48932	30247	48440	60265	55297	58683	45022	43502	46103	48673	47274	90638	54153	120110	37240	32800	47069	53298	59530	61809	100230	52490	52895	51965	69095	73725	68533	61185	56746	59842	49979	50782	48844	51335	55512	79292	110070	55079	48362	56883	63819	54503
2,3-Oxidosqualene	38308	31148	40774	61475	59802	52525	45161	47154	46154	54043	45304	98454	66566	129110	38988	34196	46560	52861	66822	63204	105960	56770	56708	61223	75120	80096	71570	60933	53073	65841	50795	60733	51253	50331	54903	80069	106130	62562	50716	55630	68128	58250
Procyanidin A1	847500	493010	914700	780510	799270	842400	1950900	2340200	2289900	993160	1374300	1177000	1446500	1391900	1210000	1383800	1229300	1048200	704490	791560	1145100	328680	9	328000	462860	922520	382930	9	9	143340	236800	281470	284380	898900	936600	1024700	1006900	549490	382150	480020	590140	519260
Procyanidin A2	158950	79661	96605	312120	271770	177500	1249800	1157600	1783600	437820	537870	490390	182130	240680	383870	224470	200380	280080	185940	265330	223910	362420	167300	257400	262040	267450	358080	134810	154000	279310	161920	294950	237910	566040	268170	680090	344970	440200	335010	219510	374210	358150
Procyanidin B2	182000	178110	212000	540000	515000	475000	710070	584000	762550	487000	295660	411000	687640	653000	696000	650020	754000	638550	641000	812120	615000	160340	176000	120010	298000	322240	275000	161320	153000	129520	223000	195250	108000	263960	248000	409120	340000	342790	290000	362440	335000	372290
Sinapoyl malate	154000	212210	168000	252000	304880	357000	100770	144000	146600	123000	152450	225000	184300	9	218000	182900	186000	267580	268000	295710	321000	250210	178000	231290	275000	245220	224000	108230	101000	112350	104000	116250	128000	234300	217000	194130	147000	159430	165000	179080	170000	199470
o-Anisic acid	139000	141010	175000	9	9	9	9	9	9	9	9	9	9	9	9	9	9	9	9	9	132000	223690	317000	331300	9	9	9	352140	494000	332200	288000	247210	230000	449050	428000	525350	184000	170150	227000	213540	198000	153050
5-Aminolevulinate	650000	638680	1500000	2400000	2223400	2410000	2573200	2500000	2613200	2290000	1590400	2160000	2297200	1490000	3620000	2915500	2870000	3390100	3300000	3179100	4410000	1263700	924000	1733800	1930000	2247800	1950000	651990	886000	852650	949000	950220	1090000	1792100	1920000	2357500	2820000	2018300	2460000	2337700	2570000	2571100
Methylglutaric acid	9	9	9	32800	14700	26900	59700	66000	74400	35200	38100	43100	98000	57000	59900	66100	55500	70600	54800	68200	45200	9	9	9	11900	6970	6130	9	9	9	2710	9	9	8110	8460	9	22900	38700	33100	35600	32200	29100
5-O-p-Coumaroylquinic acid	252000	306000	244000	769000	866000	783000	744000	881000	866000	472000	515000	467000	694000	821000	527000	614000	774000	583000	537000	604000	575000	630000	684000	699000	279000	216000	210000	803000	926000	654000	678000	747000	726000	432000	515000	438000	513000	566000	527000	614000	519000	526000
p-Aminobenzoate	1320000	946210	9	3080000	3065900	2940000	1788800	1620000	1847700	1120000	1760800	2030000	1393200	1420000	3930000	3954800	4130000	4105000	4140000	4334100	4100000	954410	2250000	1269600	5100000	5212800	4120000	610820	969000	724740	2990000	1712500	1350000	5235000	4860000	5722800	1330000	1543600	2080000	2712100	2370000	1979900
Neochlorogenic acid (5-O-Caffeoylquinic acid)	17300000	18340000	17900000	11000000	11403000	9140000	18984000	21400000	34653000	19600000	14553000	26100000	30137000	31300000	44800000	28428000	42500000	37659000	26400000	50245000	48600000	14982000	15700000	17930000	1700000	1168300	976000	3327800	4300000	2913100	20000000	9806800	16200000	15341000	20500000	18357000	18300000	15914000	15700000	15851000	15300000	14360000
5-O-p-Coumaroyl shikimic acid	5370000	6080900	6460000	3850000	4020300	4730000	2258200	2250000	2217400	4290000	4525800	5050000	7058500	7120000	7260000	7562600	7460000	6608200	8810000	9467200	7190000	1366200	3010000	2467900	2590000	2158400	2300000	7139200	6440000	8065400	5480000	6815500	9620000	4556300	5630000	4517300	5280000	7109500	4920000	5798400	4710000	5163400
Anisic acid O-feruloyl hexoside	292000	327700	381000	528000	374350	352000	9	114000	72906	253000	328820	217000	440640	238000	340000	190250	126000	362340	207000	190020	315000	142040	384000	216090	1390000	1707500	1310000	345760	143000	169540	388000	206490	235000	547840	450000	454940	451000	362140	242000	334540	338000	411780
Azoxystrobin acid	835000	894130	982000	1110000	1038700	1120000	962670	849000	1235200	847000	1208400	1050000	1256900	573000	1380000	1013200	1150000	911480	1260000	883550	1300000	945710	759000	804240	1220000	943300	971000	940370	898000	933850	904000	859720	821000	789770	965000	933660	941000	934940	806000	985700	841000	970850
Phosphoric acid	2880000	5078400	3840000	2210000	2151500	2660000	3343900	4300000	3951900	2950000	2585600	2040000	793540	400000	1860000	2164700	2560000	2711300	1930000	1672900	1530000	2673500	3170000	3522200	768000	811730	730000	5885100	5850000	5870500	7000000	5061700	6300000	1495000	1690000	1582500	1130000	2145300	2330000	3244700	2730000	2229300
4-Hydroxy-3,5-diisopropylbenzaldehyde	129000	137640	146000	152000	112010	104000	142750	227000	123790	326000	287600	368000	98819	65100	151000	101430	93600	103460	69100	72048	9	188690	182000	219850	155000	9	122000	9	131000	78032	96400	86694	98200	205580	208000	195600	155000	178650	142000	151710	172000	140210
10-Formyl-THF	54100000	53604000	61500000	2300000	2354600	2560000	37187000	38600000	37542000	32300000	31898000	36500000	17745000	13300000	17700000	18794000	17100000	16976000	18600000	17604000	22200000	12703000	21400000	17874000	2390000	2221400	2140000	22726000	20900000	22837000	16900000	19506000	22500000	25306000	25300000	27143000	20800000	22152000	23500000	24697000	23300000	23870000
5-O-Feruloyl quinic acid glucoside	9000	9	9	9	7410	9	27500	22300	17200	9	9	9	9	12800	9	9	9	9	9	9	9	9	9	9	9	9	9	27100	29400	23800	38800	40700	39400	30600	34900	20600	15900	19600	15800	16300	14800	14900
Syringaldehyde O-glucoside	798000	855000	584000	1310000	1560000	1440000	630000	670000	618000	302000	319000	240000	1370000	1830000	2190000	2040000	1460000	1990000	2380000	2150000	1790000	198000	414000	283000	2050000	1610000	2460000	104000	234000	80100	130000	196000	225000	801000	820000	747000	746000	750000	916000	1050000	904000	1010000
Anthranilate O-hexosyl-O-hexoside	213000	97100	71800	474000	569000	369000	115000	155000	160000	413000	321000	303000	167000	120000	177000	214000	179000	228000	140000	217000	184000	113000	107000	128000	416000	442000	305000	31200	40900	29800	51800	31700	28600	107000	117000	135000	150000	218000	192000	174000	119000	145000
Argininosuccinate	2970000	3450000	3350000	4050000	4050000	4000000	2760000	2500000	2290000	6320000	8130000	5520000	1930000	1850000	2240000	2400000	2470000	3370000	2570000	2960000	2380000	1040000	2130000	2320000	2630000	2270000	2270000	276000	486000	394000	714000	626000	1280000	829000	856000	778000	1010000	2320000	2540000	2800000	2760000	2910000
3-O-Feruloyl quinic acid glucoside	8740	7450	9	9	9930	9	24500	21100	25500	9	9	9	8130	9	9	9	9	9	9	9	9	9	9270	9	9	9	9	25300	34800	20100	29500	29400	26800	22600	37100	24700	13500	14700	10200	11000	19400	10600
4-O-Caffeoyl quinic acid (criptochlorogenic acid)	97300	84000	71800	9	17500	9	66300	91500	108000	28100	17900	9	9	9	9	9	9	9	9	9	9	9	9	9	9	35400	27800	115000	168000	122000	140000	131000	133000	258000	219000	247000	53200	73700	62000	52100	76700	75000
p-Coumaroyl quinic acid O-glucuronic acid	3730000	4230000	2780000	347000	466000	466000	920000	809000	524000	490000	595000	812000	255000	207000	238000	257000	323000	205000	194000	298000	233000	802000	833000	750000	215000	181000	201000	2870000	2890000	2760000	3100000	3400000	3100000	1210000	1660000	1600000	1170000	1470000	1360000	1200000	1590000	1740000
Homovanilloyl quinic acid	384000	366000	331000	1610000	1780000	2040000	943000	1010000	1070000	916000	773000	717000	991000	1250000	992000	1210000	1460000	1120000	1010000	1000000	905000	724000	853000	746000	390000	433000	370000	528000	886000	438000	1200000	1010000	1390000	2930000	2530000	2620000	1050000	1120000	1240000	1190000	1150000	1140000
5-O-p-coumaroyl quinic acid O-hexoside	989000	1140000	1040000	19200000	17900000	24300000	2980000	3060000	3040000	4260000	4920000	5020000	6560000	8610000	6240000	6150000	8080000	5680000	6930000	6240000	7200000	11800000	15600000	11900000	4620000	2920000	2880000	3730000	5500000	4340000	4000000	3870000	4380000	4030000	4010000	3200000	4680000	5880000	5700000	6020000	6190000	5870000
3-O-p-coumaroyl quinic acid O-hexoside	1030000	1190000	1180000	20800000	19700000	25500000	3070000	3170000	3060000	4410000	5270000	5550000	7020000	9100000	6410000	6480000	8060000	6150000	7120000	6580000	7820000	12200000	16100000	12400000	4840000	3130000	3090000	3920000	5750000	4390000	4280000	4220000	4510000	4400000	4270000	3400000	5000000	5720000	6110000	6390000	6380000	6140000
5-O-p-coumaroyl shikimic acid O-hexoside	125000	118000	121000	73300	65000	80400	167000	163000	218000	256000	247000	202000	115000	61000	94300	136000	101000	73700	128000	95200	123000	138000	124000	147000	195000	282000	251000	111000	101000	112000	110000	126000	146000	280000	241000	242000	170000	198000	126000	156000	199000	148000
1-O-p-Coumaroyl quinic acid	9620000	10400000	9730000	22200000	25900000	25600000	22800000	27600000	28600000	16000000	17200000	16100000	22000000	17900000	15900000	18400000	25200000	16600000	17900000	15900000	17100000	18900000	24100000	21600000	7000000	5330000	5810000	28100000	31200000	22900000	21500000	22900000	24300000	14800000	17500000	15100000	16000000	17900000	18200000	19400000	18000000	19200000
3-O-p-coumaroyl shikimic acid O-hexoside	289000	299000	263000	296000	295000	267000	218000	213000	217000	198000	192000	176000	254000	353000	332000	232000	245000	323000	321000	319000	358000	226000	297000	313000	345000	415000	326000	338000	317000	268000	148000	215000	252000	319000	214000	259000	245000	212000	267000	267000	198000	256000
3-O-p-Coumaroyl quinic acid	58500	105000	115000	535000	461000	428000	713000	685000	805000	995000	1070000	862000	2100000	1650000	1400000	1600000	1960000	1430000	1650000	1410000	1570000	841000	1030000	805000	144000	124000	135000	1470000	1920000	1690000	1790000	1510000	1270000	769000	976000	1010000	885000	949000	776000	878000	1000000	1030000
2-Isopropylmalate	22200000	22600000	21000000	8750000	10600000	9950000	11200000	9720000	9340000	34600000	35900000	36600000	53100000	37400000	54000000	54700000	42600000	52600000	63900000	67200000	54100000	49800000	53800000	57500000	62800000	61700000	74600000	11800000	9980000	13900000	23000000	22900000	25600000	30000000	31100000	28000000	27800000	32300000	34600000	38000000	36400000	38500000
Syringic acid O-glucoside	1460000	1760000	1110000	290000	339000	326000	1790000	1550000	1470000	198000	164000	193000	541000	941000	625000	584000	676000	957000	729000	791000	958000	192000	361000	299000	144000	172000	119000	186000	166000	191000	220000	205000	177000	198000	203000	145000	424000	505000	513000	513000	448000	476000
2-Aminoethanesulfonic acid	644000	494000	428000	480000	445000	480000	470000	817000	727000	577000	655000	742000	581000	849000	878000	781000	801000	964000	856000	686000	847000	366000	384000	419000	1030000	923000	792000	353000	387000	394000	375000	332000	483000	1220000	1030000	1130000	692000	556000	845000	928000	819000	857000
2-Aminoethanesulfinic acid	9	9	9	9	9	26500	37607	25500	9	30300	9	31700	37564	9	64300	85251	77600	67421	9	21665	40400	9	9	9	9	9	63800	5391900	3520000	4728400	3020000	2924300	2050000	9	9	209470	487000	522400	757000	598790	589000	488120
3-Hydroxybutyrate	7010000	6930000	7110000	3260000	4220000	3930000	10800000	9530000	7710000	1590000	2010000	1820000	1560000	3300000	1660000	2200000	2840000	1790000	2920000	1940000	1990000	2500000	1790000	1960000	2020000	2380000	2150000	1000000	1030000	802000	1880000	2870000	2930000	8960000	9230000	7040000	4900000	4190000	2240000	3550000	4810000	3520000
Kynurenic acid	2530000	1933600	2300000	3380000	3565600	3510000	4318900	4180000	4126700	3690000	3715100	4430000	3716300	3260000	3160000	3609200	3660000	3305000	3720000	3406900	4160000	1351700	1470000	1684200	2480000	2226400	2440000	655300	569000	516980	752000	534890	991000	857600	674000	899870	2850000	2492600	2500000	2485500	2160000	2395800
Ethyl 3,4-Dihydroxybenzoate (Ethyl protocatechuate)	436000	750720	780000	581000	476250	9	175680	209000	152440	9	372420	250000	213560	154000	252000	202810	228000	160320	258000	265730	207000	658400	846000	764650	179000	297240	187000	437690	375000	639490	549000	710880	637000	250420	340000	333160	445000	385510	327000	381360	374000	351920
Benzoic acid	1080000	1180000	1330000	1280000	1240000	1410000	2240000	1620000	1330000	1840000	1560000	2520000	1160000	1360000	1870000	2680000	1060000	1400000	1650000	2430000	1530000	2590000	3250000	2850000	1920000	1380000	1570000	2590000	2400000	2030000	1690000	1440000	1590000	2730000	2470000	2880000	1540000	1480000	1800000	1700000	1700000	1610000
Glutaric acid	4530000	4160000	4360000	3850000	4060000	3920000	3990000	4200000	3990000	4750000	4750000	5180000	2570000	2680000	2510000	2690000	2650000	2300000	2820000	2730000	2810000	5250000	5220000	5260000	2230000	1950000	1980000	2240000	2100000	2570000	2230000	1850000	2230000	1830000	1850000	1780000	2430000	3000000	2970000	3260000	3260000	3130000
Azelaic acid	13400000	15500000	17200000	6330000	7230000	6170000	11800000	12300000	10100000	21700000	25000000	27600000	9370000	9020000	9360000	9690000	9980000	8640000	8620000	9450000	11400000	22900000	26900000	21700000	5190000	5020000	4670000	12600000	14700000	16100000	17400000	17600000	22700000	7340000	7060000	7000000	13300000	12200000	13600000	13400000	12900000	13600000
Sebacate	1520000	1350500	1140000	442000	333270	304000	489370	576000	583320	639000	470340	574000	412630	9	372000	398910	442000	498940	501000	383470	410000	499540	542000	440150	1240000	788090	1140000	125360	159000	155020	362000	305140	463000	967900	922000	1132100	482000	472930	394000	401190	436000	416690
2-Methylsuccinic acid	4410000	4200000	4330000	3840000	3950000	3910000	4560000	4350000	4020000	4550000	4710000	5140000	2550000	2630000	2490000	2710000	2670000	2360000	2840000	2720000	2850000	5220000	5190000	5320000	2270000	1970000	1990000	2190000	2200000	2550000	2160000	1880000	2200000	1830000	1860000	1740000	2270000	2970000	2990000	3270000	3180000	3210000
Dodecanedioic aicd	15700	11800	14200	6350	8490	7930	11400	15300	9260	12700	11500	20600	7020	10000	5020	11900	6880	7000	6850	8460	10400	11900	12400	14800	9860	5670	8220	16300	20600	18200	20000	16200	26800	9920	13600	11700	11100	12200	14200	10600	11800	14900
Maleic acid	9	9	9	9	9	9	9	9	9	9	9	9	9	9	9	9	9	9	9	9	9	596340	627000	588170	9	9	9	924850	679000	1138400	1050000	1019800	849000	200650	196000	257160	294000	319050	225000	303270	196000	283740
Benzoylformic acid	75000	69900	53900	19200	14700	9	19900	28700	29100	60500	36700	48700	9	9	37400	27900	23600	28400	39800	25600	31100	51200	39100	56300	35000	9	37800	162000	140000	167000	161000	194000	238000	137000	118000	124000	47900	44400	75400	83700	70800	90400
6-Aminocaproic acid	3350000	1932600	2370000	2710000	2964400	2930000	3242700	3030000	3059700	1920000	1677600	1700000	1644000	1160000	1690000	1641500	2130000	1932200	2030000	1817200	1780000	865770	735000	982460	1260000	1190600	1300000	304210	484000	375680	618000	473180	997000	709240	591000	465470	516000	1490600	1710000	1621100	1730000	1898600
4-Oxopentanoate	36500	43000	37600	15900	21300	21100	17200	20100	16300	18400	18600	19600	13000	18100	14500	14800	16700	12500	12700	14900	19000	42900	43400	45300	33800	24900	23000	32300	28600	46400	72600	54000	57500	27000	27500	24700	23400	28900	25500	26800	27000	31300
Terephthalic acid	652000	561000	573000	730000	876000	926000	824000	726000	791000	926000	991000	851000	1180000	748000	1060000	951000	1120000	959000	975000	1080000	1110000	849000	665000	720000	1080000	1010000	1080000	525000	581000	559000	568000	588000	615000	867000	855000	961000	681000	958000	824000	1090000	834000	873000
Phthalic acid	495770	390000	639490	9	9	9	9	9	9	9	9	9	9	9	9	9	9	9	9	9	9	700390	880000	933000	9	9	9	1608500	1450000	1468800	792000	714120	751000	239860	203000	233110	405000	464120	504000	457560	386000	511870
4-Guanidinobutyric acid	1400000	1809700	1970000	635000	609690	428000	587880	488000	531330	613000	624390	789000	939290	554000	993000	1156900	829000	834570	1160000	1359400	1610000	2615900	2850000	2206800	183000	225190	187000	4967900	4650000	5855000	3690000	3453900	2180000	657100	835000	978010	965000	1404800	1640000	1489000	1580000	1405500
2-Hydroxyisocaproic acid	64600	53700	70300	47400	40000	47900	95000	75400	87900	22200	21000	28200	28600	23900	31200	46400	28500	34800	41500	37400	32700	59100	64900	81900	27000	27300	29300	81900	73000	80800	116000	97200	96900	80500	74000	72200	39400	74400	68700	58100	70000	56100
4-Ethylbenzoic acid	79911	9	115620	84800	98447	104000	133360	112000	86608	455000	434000	461000	330170	206090	473000	511090	325000	413100	283000	302100	373000	187000	133390	149000	320000	375250	231000	9	9	9	9	61362	41700	9	9	9	112000	126330	213000	175930	187000	111770
Dl-2-Aminooctanoic acid	283620	222000	305710	9	85042	87200	75231	9	9	92800	9	123000	125930	9	92900	102500	99200	122920	103000	63878	175000	268000	311610	357000	9	67400	9	648810	655000	630160	321000	363090	357000	9	9	9	236000	118970	175000	175680	203000	201120
(3,4-Dimethoxyphenyl) acetic acid	115570	176000	150190	9	9	9	9	9	9	9	9	9	9	9	9	9	9	9	9	9	9	550000	514800	476000	9	9	9	787110	805000	934660	467000	373510	408000	86920	79000	108000	179000	218900	206000	152420	204000	181470
Methyl gallate	564000000	477000000	537000000	53600000	58700000	55000000	130000000	127000000	122000000	176000000	211000000	201000000	21300000	17700000	21700000	18600000	21500000	24200000	20600000	22500000	28700000	46200000	58100000	60800000	31700000	35900000	31400000	76800000	87300000	70600000	42400000	50200000	52300000	32800000	29800000	32100000	178000000	200000000	192000000	205000000	214000000	222000000
2-Methoxybenzoic acid	526000	445000	593000	830000	909000	926000	178000	196000	231000	23600	31200	26500	486000	591000	524000	591000	505000	600000	640000	497000	659000	59400	37700	27600	1170000	1550000	1300000	9	13200	15400	50300	25100	60500	400000	434000	371000	279000	276000	376000	309000	346000	279000
Shikimic acid	3690000	3300000	2970000	4020000	4600000	4340000	2610000	2730000	2060000	3730000	4440000	3790000	1990000	2180000	2400000	2620000	2390000	2850000	2110000	2020000	2460000	3690000	4100000	6970000	3060000	3460000	2400000	5610000	5490000	8210000	4830000	7470000	5350000	4130000	4680000	2970000	3290000	3650000	3240000	3170000	3440000	3380000
Chlorogenic acid (3-O-Caffeoylquinic acid)	1390000	1100000	994000	248000	259000	250000	1110000	1290000	1460000	227000	156000	180000	99000	138000	91000	104000	117000	92900	142000	107000	107000	215000	306000	262000	386000	357000	339000	3100000	3590000	3130000	2660000	2690000	2560000	2850000	3080000	3180000	1010000	1120000	1260000	984000	1190000	1090000
Vanillin	14553000	17016000	17856000	6972400	6999600	7280800	12076000	12188000	12568000	8201000	7700100	8320700	10730000	9990800	13199000	12314000	14542000	15340000	12429000	12893000	13274000	8967300	9220800	8056000	8637100	8639800	7748400	12157000	10457000	11171000	20998000	13686000	10921000	7485700	7948500	8371600	11216000	10401000	11618000	10754000	10831000	11237000
4-Hydroxybenzoic acid	1114700	931400	1117200	1459300	1599800	1358400	1514500	1683500	1616300	1020700	1037800	1329500	1649200	1298700	1671600	1920700	2000100	2071200	1700600	1585100	2031900	829020	934770	1082700	1219400	936290	1022200	1657400	1553000	1662100	1485800	1584900	1474300	2017900	2204800	2394100	1701900	1501000	1348700	1494900	1670500	1357100
Methylmalonic acid	11800000	14200000	14000000	13000000	13500000	13900000	13600000	12000000	13200000	21800000	19200000	19100000	13100000	14300000	15100000	16000000	14600000	14900000	14300000	17400000	15400000	16500000	19800000	16800000	17400000	18100000	16700000	4860000	5620000	5300000	6300000	5370000	6700000	10300000	10900000	10600000	12600000	11200000	13900000	13800000	13500000	13900000
Gallic acid	18400000	18600000	20600000	1610000	1580000	1500000	3010000	3080000	3010000	2760000	3100000	3830000	898000	1010000	959000	977000	1140000	990000	867000	1220000	1160000	14600000	18400000	19400000	1220000	963000	894000	17000000	17000000	17600000	14100000	14500000	15500000	4450000	5150000	4260000	5780000	6480000	6690000	7660000	8030000	8430000
2-Picolinic acid	1518400	1572600	2161300	275690	178910	224040	119580	108590	9	116160	142260	106850	152150	9	119900	65775	91716	101770	89704	99054	145860	3456500	3948900	4138800	147740	152980	85932	5305600	4401400	5703800	3527900	4595200	3201100	555960	670810	952600	690390	707380	603110	587400	772230	756320
3-Hydroxy-3-methyl butyric acid	1070000	1040000	1190000	327000	270000	268000	624000	614000	548000	715000	713000	777000	654000	715000	732000	761000	833000	751000	684000	729000	685000	927000	1240000	1310000	185000	154000	168000	1250000	1240000	1380000	1050000	1100000	1070000	538000	609000	588000	717000	700000	724000	812000	782000	742000
Chlorogenic acid methyl ester	471000	599000	497000	707000	704000	714000	1390000	1500000	1760000	578000	586000	627000	2090000	3180000	2040000	2490000	3050000	2240000	2460000	1970000	2830000	690000	886000	668000	695000	549000	644000	2360000	2830000	2350000	1960000	1930000	1820000	1780000	2100000	1830000	1300000	1320000	1700000	1550000	1470000	1460000
2,5-dihydroxybenzoic acid (Gentisic acid)	2250000	2900000	2600000	2440000	2480000	2130000	1020000	1120000	1040000	1980000	2020000	1940000	1310000	1100000	1540000	1580000	1550000	1600000	1500000	1450000	1360000	5560000	5410000	5780000	702000	651000	722000	7600000	6810000	8690000	12400000	10800000	9550000	4550000	4330000	4190000	3170000	3460000	3710000	3760000	3580000	3790000
p–Hydroxyphenyl acetic acid	335000	318000	324000	428000	450000	446000	433000	440000	391000	567000	565000	598000	279000	341000	377000	266000	302000	315000	361000	300000	311000	702000	646000	642000	271000	255000	246000	348000	337000	369000	418000	427000	521000	324000	255000	305000	355000	424000	432000	368000	418000	445000
Succinic acid	11300000	13900000	13500000	12100000	12600000	13700000	14500000	13700000	13000000	20800000	19200000	21800000	13500000	14400000	15400000	15700000	14700000	14600000	14100000	16900000	16000000	16200000	19300000	16400000	17500000	17400000	16800000	4790000	5620000	5260000	6210000	5010000	6390000	10300000	10700000	10400000	12500000	12100000	14000000	13800000	13800000	13800000
Creatine	192110	124420	247240	195160	173580	196730	294410	273550	279540	224830	215160	336860	178100	206380	266060	249900	289910	234640	264400	248950	333190	118310	134630	167640	271970	221520	224750	140950	90058	91773	134900	91367	138600	165840	185700	252640	357020	179930	211820	178040	232890	200810
Creatinine	1366400	1269800	1685600	1131500	1160600	1229300	978160	881190	1000600	1027100	1094900	1393100	846510	788140	1462200	975330	1186100	1322200	1174400	1225100	1750600	1064200	1465800	1299800	1488200	1312400	1275100	910710	1251100	1251300	1407100	1196200	1090600	1207300	1189500	1519600	1451200	1075700	1518400	1165400	1106400	1131900
Suberic acid	57334	79600	57790	53865	113150	90521	53486	35720	36282	210730	172410	207090	240880	212690	265450	197500	278650	200010	166570	210270	237070	101140	149510	112960	62112	78713	77587	63767	51096	55287	50116	63416	37186	25549	55732	30488	93354	101190	110730	122730	109890	92197
L-(+)-Tartaric acid	375000	437910	425000	126020	94100	118210	268000	245180	227000	126930	160000	181930	152000	115500	144000	115580	119000	90915	96700	145390	111000	64054	38600	96479	139000	149420	144000	40511	75800	33748	56700	57371	71800	79819	84300	70468	103140	101000	113430	113000	140140	95400
DL-Glyceric acid	93800	99281	109000	165110	156000	170070	92600	84106	39100	120540	206000	142040	135000	294680	253000	232900	169000	100470	215000	159860	203000	120430	120000	140580	138000	202670	143000	85882	101000	50546	68900	97248	207000	73564	104000	149090	170970	98200	153130	115000	161270	105000
L(-)-Malic acid	99000000	110900000	92400000	79354000	86900000	82948000	85900000	74239000	70500000	150630000	158000000	159320000	158000000	97021000	119000000	119620000	114000000	99346000	131000000	136730000	133000000	38338000	69600000	56712000	71900000	68570000	57400000	35084000	40600000	30282000	40700000	41016000	47700000	59445000	64400000	58107000	52318000	90300000	79337000	97500000	105800000	104000000
Quinic acid	7430000	8070000	6840000	10500000	11000000	10800000	10500000	11400000	12300000	9010000	8080000	8630000	14800000	15800000	13200000	14500000	15100000	14600000	14200000	14200000	15000000	13400000	13000000	12000000	13600000	13900000	14100000	14100000	12500000	13700000	15800000	15800000	14700000	11600000	11200000	12400000	13000000	12500000	13500000	12900000	13000000	12300000
2-Hydroxybutanoic acid	272000	352470	267000	535980	568000	505800	391000	391160	314000	428090	403000	530040	745000	543430	1130000	696130	546000	573220	618000	833100	808000	306730	332000	342380	1450000	1574300	1440000	489330	452000	650710	609000	700960	551000	531750	582000	523810	541890	577000	699000	674000	664420	614000
Citric acid	17000000	19100000	18000000	19300000	20900000	20500000	18900000	20100000	20400000	18400000	18600000	17800000	25600000	27500000	26900000	29400000	31300000	27500000	28400000	29000000	27300000	25500000	23700000	21800000	29400000	29400000	31100000	24500000	22800000	26400000	29800000	29500000	26500000	24800000	23400000	23700000	20700000	22800000	24700000	24900000	24800000	24900000
(S)-(-)-2-Hydroxyisocaproic acid	544000	389220	434000	457140	374000	362540	742000	661880	678000	180560	163000	219430	247000	257980	300000	327610	278000	325700	338000	325750	299000	587810	486000	557010	210000	221530	230000	670100	726000	670190	767000	668760	730000	662980	623000	605250	497410	463000	494600	481000	491320	447000
Fumaric acid	4280000	4837900	3580000	9789900	9000000	10253000	5360000	4059000	5250000	9740600	9460000	8198300	9590000	10943000	11400000	11101000	10300000	11053000	11800000	10971000	11900000	6464300	7860000	6609600	10700000	11562000	13000000	3293000	3840000	4547500	4850000	4793300	4850000	6014800	6550000	6142600	6801400	7240000	8994500	8650000	7847800	7080000
3-Aminosalicylic acid	319000	372860	348000	113850	71500	86992	139000	118000	113000	96616	105000	105040	147000	163250	173000	191010	190000	194790	168000	204550	180000	457590	429000	361910	107000	64585	74000	1005100	881000	853590	673000	744690	716000	314990	351000	281110	244060	326000	329320	287000	301080	261000
Mandelic acid	259000	326970	265000	762720	807000	685830	270000	226780	317000	630930	600000	573760	408000	384390	499000	551340	546000	423470	452000	447590	446000	1187800	1070000	1228200	282000	258320	223000	1047000	769000	1333600	1780000	1411500	1120000	579070	589000	587080	619090	852000	808710	809000	807710	625000
A-Ketoglutaric acid	75000	99301	70000	68279	88000	50943	28600	33476	34800	73467	94400	110480	9	9	9	9	9	9	9	9	9	73671	74200	62210	32100	72652	83500	65878	9	9	109000	99377	92400	158730	179000	147350	43836	74800	62297	70900	33429	65500
α-Hydroxyisobutyric acid	51700	70025	49900	116460	129000	127300	86600	73008	71300	102460	118000	148390	182000	130680	236000	126600	141000	144760	125000	212910	165000	61069	79700	72288	312000	305870	286000	132730	99600	125400	120000	146360	119000	100100	128000	100860	112770	118000	124210	173000	154610	140000
Cis-Aconitic acid	998000	975630	966000	1209300	1280000	1374700	981000	952530	939000	1487800	1380000	1361900	820000	755430	957000	795570	785000	1138300	677000	907420	663000	1103400	1090000	1169500	770000	734530	707000	1096100	1020000	855080	1050000	1082000	873000	1045000	1150000	1014000	830980	1000000	1211700	920000	1052800	863000
Oxoadipic acid	72600	76115	68700	69507	57200	72601	86100	56557	91400	63021	92800	71693	60100	36310	50000	61564	53600	81351	73900	39664	81700	136390	74500	143420	96500	76267	90100	66249	55200	63678	88800	78680	75500	97114	86900	76322	56509	67000	62717	78500	80264	35000
3-Hydroxypropanoic acid	177000	159620	130000	222890	237000	233390	132000	141000	131000	208450	194000	189980	207000	246900	292000	213000	229000	188890	243000	230460	273000	246430	286000	248660	242000	232960	236000	179790	195000	233310	236000	251950	248000	194170	214000	236150	192470	194000	244870	242000	204270	188000
3-Hydroxyanthranilic acid	77800	92851	68200	9	9	9	9	9	9	9	9	9	9	9	9	9	9	9	9	9	9	294460	292000	316430	9	9	9	561060	458000	586140	628000	639520	660000	254490	221000	248010	120090	202000	189730	224000	170650	239000
4-Hydroxybenzaldehyde	4460000	5718000	5710000	12039000	11900000	11683000	6850000	7394600	7350000	10193000	9600000	9912900	6770000	6251200	7790000	7859200	7160000	6871600	6800000	7991800	6630000	19623000	15300000	17143000	11000000	10418000	10700000	9771800	8690000	11053000	14900000	12153000	13100000	4900400	4710000	4795100	8747900	8540000	8457200	8720000	8704300	8660000
4-Acetamidobutyric acid	126000	166180	211000	98110	122000	105300	176000	135820	178000	137810	93100	104210	200000	181460	277000	263640	154000	199920	182000	186340	145000	280810	209000	241010	244000	137110	187000	347830	398000	281400	201000	193720	243000	488450	468000	793700	241030	280000	227340	275000	240510	202000
2,3-Dihydroxybenzoic acid	762000	943000	928000	734000	793000	717000	332000	326000	344000	652000	676000	697000	363000	380000	455000	440000	471000	493000	485000	478000	404000	1920000	1750000	2080000	249000	208000	255000	2520000	2150000	2810000	3730000	3310000	2910000	1400000	1200000	1200000	1170000	1050000	1200000	1210000	1160000	1240000
4-Hydroxy-2-oxoglutaric acid	215000	245830	196000	463400	505000	552160	221000	244440	244000	333050	362000	311970	153000	175860	224000	191190	197000	185820	204000	182130	170000	443310	379000	401170	597000	596540	598000	191660	194000	238480	199000	193850	154000	299920	270000	211110	213080	252000	258270	300000	256200	291000
Guanidinoethyl sulfonate	593000	727000	882000	260850	292000	303050	380000	373030	334000	410420	432000	477000	448000	320110	382000	356540	357000	346570	338000	360030	348000	486500	511000	510780	399000	355580	308000	1102000	1210000	1113300	1110000	1230800	1040000	861250	693000	820880	567130	628000	510700	624000	666290	662000
1-O-Caffeoyl quinic acid	1260000	988000	801000	251000	259000	256000	1310000	1240000	1450000	212000	175000	220000	109000	110000	85600	101000	125000	121000	125000	104000	102000	184000	340000	269000	392000	366000	316000	3100000	3640000	3140000	2560000	2630000	2550000	3140000	3390000	3300000	1020000	1270000	1190000	1280000	1160000	1000000
N,N-Dimethylformamide	2958600	3804800	3148100	9	9	9	9	9	9	9	9	9	9	9	9	9	9	9	9	9	9	4812800	5328000	4846900	9	9	9	8318000	8263300	8335200	3866800	3286600	3373000	997780	1261300	1215600	2092200	1987300	2029500	2045100	1698100	1937500
trans-Citridic acid	130540	83373	158410	122150	114690	108740	201390	177330	166440	107360	123190	177280	226860	126500	231200	198410	202700	226480	206530	270440	317580	158090	181340	162710	197370	169120	166560	258680	200460	240530	208340	79287	155770	144450	107680	169670	180330	166650	193140	133570	156330	153700
γ-aminobutyric acid	1048100	1176600	1249500	3043300	2856400	2689700	4486200	4540200	4619700	2325100	2482800	3797000	4366600	4081300	3810400	3340600	3384200	3465300	2776000	4251200	4751200	1159800	1026300	1372200	1181900	1101900	1094500	402210	536960	385100	551260	393230	674910	1064700	993120	1621800	2890300	2407500	2347000	1907000	2022200	2250900
ethylmalonate	153000	85207	104000	124680	120000	99500	114000	105010	108000	127810	136000	142860	74200	77854	94500	66545	87200	61395	63200	72740	64100	135180	157000	138800	61700	61906	53600	86667	63900	77890	87400	50882	72000	54155	63800	47016	85695	97100	71657	93600	86484	92700
2-(Formylamino)benzoic acid	57886000	28541000	10656000	764500	871210	345770	792180	594360	349800	583030	478220	732420	665330	768390	871900	948730	1519900	530410	1322500	486630	9	488830	524470	517500	229550	465970	466420	107320	155710	9	332010	423250	1123900	378140	242990	274590	3309500	2918900	3020000	2807600	2739500	2859500
(S)-2-(4-Aminobutanamido)-3-(1-methyl-1H-imidazol-5-yl)propanoic acid	11000	7612.4	4530	13653	8030	14715	9640	9040.2	9	9	5870	4700.1	16800	17288	35600	31790	22000	20900	26600	20341	31600	8502.7	9	9	12500	9683.6	9890	9	9	9	9	9	9	34094	26800	41186	17696	13900	10765	11200	10040	8000
Aminomalonic acid	6140000	7225600	7150000	8332500	8630000	8749100	7230000	6950100	6170000	12483000	10500000	11386000	7680000	8818600	9470000	9491200	9160000	9229800	8630000	10443000	9220000	9183200	10900000	8831800	10700000	10869000	10500000	2496800	2420000	3041200	3690000	3073700	3650000	6334800	6220000	5871800	6779400	6150000	7673500	8200000	7982500	6320000
(Rs)-Mevalonic acid	7570000	8120900	6110000	9	9	9	9	9	9	9	9	9	9	9	9	9	9	9	9	9	9	26204000	19300000	20176000	9	9	9	24376000	20200000	23999000	24900000	25519000	17300000	14201000	15700000	13664000	7541200	6670000	8553500	8800000	8581400	8000000
2,4-Dihydroxybenzoic acid	337000	440000	419000	309000	364000	333000	138000	146000	136000	294000	324000	300000	195000	137000	200000	216000	200000	203000	194000	206000	186000	816000	869000	932000	111000	118000	93800	1240000	997000	1250000	1750000	1550000	1340000	623000	567000	590000	456000	470000	541000	525000	561000	535000
trans,trans-Muconic acid	746000	921770	901000	453340	375000	380790	2700000	2393900	2180000	259910	270000	317900	378000	428160	399000	376740	392000	416490	353000	355030	351000	1017600	556000	555650	788000	891010	983000	943550	943000	1201000	711000	651420	733000	691640	756000	624910	1858800	1850000	1922400	1740000	1835300	1710000
2-Methylglutaric acid	1580000	2120400	2390000	3694200	4100000	3926300	1780000	1645600	1520000	4728300	4240000	5019800	4760000	5139800	4060000	3843400	5210000	3897200	4630000	4675300	5290000	3230600	3890000	3601600	1940000	1842000	1450000	1153900	1180000	1299100	1370000	1399700	1310000	1022600	980000	995120	2318300	2330000	2588400	2600000	2595300	2620000
5-hydroxyhexanoic acid	2020000	1903200	1810000	907010	1270000	1178600	1140000	993590	984000	4029300	4160000	4113700	6020000	4747100	6220000	6138200	5060000	5700100	6880000	7479900	6430000	4838200	4940000	5317800	6500000	6571300	7490000	1052900	962000	1260300	2170000	2046000	2310000	2806500	2870000	2896300	2775800	3230000	3705200	3860000	3814000	3470000
Anthranilic acid	1862800	2176100	1738600	2756800	3029500	3066500	947520	1000400	850870	2989800	3032800	1967300	2089600	1420200	2711600	2152800	2288500	2150500	2458200	2344500	1719700	10687000	9998800	4966600	3034700	3893100	4114700	1667300	2289400	1997800	1227300	1557000	1721300	577920	687310	641850	2471000	2266800	2516500	2770300	2591800	2827700
D-Xylonic acid	28100000	32274000	28400000	71082000	80400000	81455000	67200000	59773000	59200000	85944000	85500000	86324000	50900000	56038000	60900000	56387000	55200000	61999000	61500000	58663000	54000000	40926000	33300000	36666000	71000000	67488000	67600000	49210000	54400000	59925000	63500000	55183000	59900000	106940000	101000000	96984000	61167000	61500000	65260000	66500000	65837000	61900000
Oxalic acid	108000	105220	93400	237870	205000	163380	107000	91050	124000	207300	198000	217820	178000	188940	192000	209200	147000	212170	205000	243490	215000	160280	181000	158630	209000	186310	299000	143710	126000	138670	154000	167670	169000	212010	218000	204940	161140	145000	202760	190000	182500	139000
Cryptochlorogenic acid	131000000	112380000	100000000	14705000	15700000	16363000	123000000	141720000	145000000	34956000	29400000	37001000	8680000	7019400	6260000	6652400	9060000	8383600	8090000	8318300	8290000	12623000	15500000	13214000	41000000	41136000	40300000	158580000	213000000	168130000	192000000	184970000	191000000	309750000	295000000	287100000	95670000	119000000	98710000	122000000	122500000	127000000
Coumalic acid	4288700	3750900	4970100	3017400	3617300	3132200	3363600	3978400	3547800	3456200	3111500	3625700	4325700	9	2717700	2748900	3952800	3463300	3016200	3959300	4488900	2033700	2373100	2126000	1634500	1846600	1384900	5575800	5342100	4763900	5815300	5009500	7603500	5521800	4158100	4430300	2370000	3476700	3416500	3591200	3387000	2516900
D-Galacturonic acid	157070	127760	147080	227310	263010	228290	125000	205500	191220	217240	258200	256960	170090	86142	149690	160070	191630	170540	199370	169230	209770	312170	252180	317490	227740	282060	301610	299370	336230	274250	217340	222470	228400	118190	106870	185910	152700	187250	200460	227290	244100	174080
Salicin	9	9	9	45732	37500	56189	55200	44936	40500	25112	46800	18483	68800	49392	58700	76093	60500	61266	65500	60398	33700	9	9	9	9	23383	26700	9	16800	9	9	9	9	94198	98000	91877	26074	34900	36281	41200	50022	32300
Benzyl acetate	9	39720	41600	68263	84100	120200	202000	127150	93300	71826	85100	140070	49700	61106	104000	173660	80000	70743	63200	139410	96600	60341	69600	89739	130000	71362	101000	81525	83400	56721	83800	80994	62700	130520	108000	118860	77603	81800	91038	81900	78380	84800
D-tartaric acid	343000	352850	391000	143780	118000	130070	238000	228450	236000	194220	194000	161110	162000	113990	111000	113990	122000	82193	104000	115450	97400	50663	42700	71811	130000	137670	130000	36783	61700	34405	40400	47210	52300	85379	104000	72374	99838	129000	122120	113000	138140	118000
Cynarin	152000	115740	105000	370230	387000	396260	724000	763330	807000	415120	487000	445280	721000	719980	604000	592300	772000	670400	662000	700890	672000	395280	382000	348260	872000	790380	879000	474080	750000	622010	868000	867370	838000	708840	5730000	749710	499340	594000	650110	669000	600930	623000
Imidazole-4-acetate	1880000	1728600	1720000	2970000	2756500	2890000	2336500	2620000	2467100	2400000	2875100	2780000	2700700	3290000	2810000	3133700	2430000	3283600	2650000	2432500	3130000	1471300	1720000	1425800	2400000	1662100	2130000	3045900	2110000	2113700	2280000	1902600	1840000	2505900	2060000	2877400	2110000	2292900	2330000	2235700	2250000	2008100
1-Methoxyindole-3-carbaldehyde	197000	235650	218000	548000	566110	366000	461660	433000	458790	256000	288290	364000	539940	455000	607000	551580	565000	479320	535000	513530	548000	9	9	9	286000	208760	254000	9	9	9	9	9	9	143820	116000	9	214000	202760	214000	237900	237000	166020
Methoxyindoleacetic acid	923000	742030	557000	1070000	1139900	1190000	1448100	1620000	1545700	1420000	1421700	869000	1111700	803000	1020000	1036200	1080000	1000900	1260000	1127600	789000	500640	518000	551760	854000	812920	860000	86772	164000	110060	146000	128130	255000	233000	244000	142300	278000	761970	825000	848920	764000	827630
3-Indoleacetonitrile	1740000	1844900	864000	1830000	2094400	2280000	2625800	3360000	4138500	4240000	3732300	2640000	9794100	3740000	7200000	6992200	6950000	7439800	9450000	8898000	5850000	2145800	1890000	2576400	9550000	8968400	7990000	9	152000	107300	183000	82221	269000	290720	245000	94499	400000	2158800	1920000	2839100	2230000	2558500
Indole	891000	665040	789000	1360000	1227300	1220000	1552100	1520000	1420200	1380000	1336800	1660000	1307600	1160000	1280000	1327300	1300000	1212900	1350000	1261900	1570000	472020	520000	573760	881000	780050	833000	150120	219000	136410	190000	144280	260000	273820	266000	259690	1050000	812440	948000	706870	788000	818350
4-Aminoindole	1530000	1739200	1440000	2120000	3589000	3290000	1000900	841000	809620	5970000	4309800	4910000	6526400	3610000	5170000	4417100	4860000	3805200	5300000	5635500	4950000	2927100	3150000	3346800	2570000	1129400	2600000	9	9	9	1060000	9	9	9	9	9	2140000	2509500	2390000	2533900	2370000	2220100
Indole-5-carboxylic acid	292000	324000	290000	336000	337000	279000	246000	271000	246000	431000	448000	489000	159000	142000	193000	197000	209000	209000	175000	185000	159000	1610000	1850000	1580000	225000	170000	202000	245000	317000	272000	351000	277000	324000	102000	97600	138000	374000	286000	361000	379000	347000	373000
3-Indolepropionic acid	789600	1872700	1176200	1410500	1321800	1213200	6466800	4859700	4805300	400480	613370	589640	291030	169800	457080	367590	463260	308300	346490	324780	365250	1097300	1474400	766270	1344200	1323300	1270200	1084500	1101900	2166000	1992900	1496300	2116700	957370	1110000	1034400	1039400	1134800	1320900	1280400	1288000	1256900
5-Hydroxyindole-3-acetic acid	553440	752890	618540	1579400	1461400	1595300	929450	995510	893520	1124800	1213900	1560300	588040	880370	1161800	1230600	699860	793520	760630	935300	874860	804810	656840	722020	1262800	1258700	1297700	291940	494960	9	1756900	1212100	842190	696480	624090	638350	583040	435000	594960	507390	443500	439700
Indole-3-carboxaldehyde	4682600	4977600	4475400	2329600	2168600	2081300	2412000	2326100	2383700	2877700	3183700	3130800	1713100	1784900	2273600	2204900	2331400	1902600	2008900	2239800	1923400	15386000	16261000	16782000	1508800	1419600	1508600	4254100	4251800	4447700	4308100	4214900	4347200	1035900	1103900	983840	3816000	4005900	4327500	4281700	4273300	4415400
Orobol (5,7,3',4'-tetrahydroxyisoflavone)	4965600	9	9	2561900	2886500	1825300	1200300	1481900	1183200	13889000	11602000	12593000	636600	9	1833700	9	1399500	9	9	1604100	9	9	1533700	2346200	1207900	560130	9	9	3574500	3053100	2862800	4097300	5341400	3337600	3925300	4397900	3756300	2242400	3160300	3225200	3154600	1787600
Genistein 7-O-Glucoside (Genistin)	9	9	9	2238700	2290000	2297800	1250000	1275600	1410000	9	9	9	1580000	1278800	1880000	1721300	1420000	1583100	2230000	2097000	1780000	9	9	9	2780000	3025500	3000000	9	9	9	9	9	9	324450	310000	421340	574710	689000	674960	667000	681430	700000
Calycosin	50000	78780	33500	110630	9	9	9	9	9	158050	146000	120700	9	9	9	9	9	9	9	9	9	51369	94600	53469	74900	87796	72400	59335	45600	35791	64800	63589	84900	103790	91700	91520	49533	52400	55673	65500	50444	56000
Biochanin A	9	9	9	9	9	9	9	9	9	9	9	9	9	4002.8	9	9	9	9	9	9	9	9	9	9	9	9	9	9	9	9	9	9	9	924110	9	9	46518	79498	68273	75415	65820	50838
Glycitein	54600	56608	50800	9	9	9	9	9	9	161090	152000	133430	9	9	9	9	9	9	9	9	9	56869	112000	67846	62200	67975	68000	31789	9	30062	49500	51510	62800	95837	78900	107430	51496	54000	55730	45700	57212	67500
2'-Hydroxygenistein	25119000	16189000	20847000	9	12911000	13473000	6812500	6272000	6368000	72126000	68704000	82835000	2780000	9	2526400	2473500	2261400	2572700	2802200	3455300	13454000	9	16023000	8977400	4070600	4244600	3741500	11562000	22281000	15539000	18536000	16973000	31113000	19795000	20641000	21600000	22751000	15454000	18855000	17743000	17176000	17516000
Sissotrin	2600600	3208500	2223500	506310	491030	467770	263360	314970	349260	4109700	4134100	3808500	255840	194770	300650	284090	272550	302750	297940	302090	308740	1207400	2980400	2459700	1658700	1989300	1810700	1735300	1248000	1479500	2505800	3365300	3732500	3247100	3022100	3501300	1786400	1623000	1881900	1814700	1848000	1796500
Nicotinic acid-hexoside	459000	443740	701000	277000	311280	275000	743160	825000	851130	944000	964860	1330000	167430	125000	202000	163500	172000	183510	151000	189900	191000	9	121000	163970	966000	998240	808000	9	9	9	81600	9	9	225700	222000	203080	394000	336480	395000	353380	391000	336590
Nicotinate ribonucleoside	5400000	5695500	8510000	45600000	35000000	34100000	36024000	36800000	34536000	32900000	35321000	34200000	24491000	9610000	26700000	30514000	21300000	30852000	33300000	25480000	44800000	3959700	2970000	3055900	21300000	26608000	27700000	521570	913000	516970	3660000	2293300	2640000	13413000	12900000	15021000	18200000	18256000	17300000	15224000	13200000	13771000
Pyridoxine O-glucoside	3180000	3636800	4250000	8610000	7792500	8290000	3970800	3470000	3211500	18600000	19480000	23500000	2054800	1900000	1200000	1103800	1270000	1082100	1470000	1370400	2010000	7187900	10400000	10744000	4670000	5473300	4080000	3713400	3570000	5547200	6490000	6921700	6130000	7633400	6210000	8999600	7160000	4780000	4250000	4660700	4050000	4879800
Niacinamide	4960000	4832500	4810000	2410000	2371400	2050000	1177100	1120000	1214100	2490000	2492500	2140000	2976200	1540000	2990000	3826800	3670000	3468200	3170000	3425200	2520000	4781800	4940000	5450400	952000	859810	826000	4824300	5020000	5035800	4700000	4082900	5490000	4013500	4140000	3472600	1320000	3176900	3630000	3590500	3470000	3393400
D-Pantothenic acid	9	9	9	306000	210920	308000	161540	239000	324780	347000	341220	463000	9	9	197000	9	9	9	9	218770	48200	1966300	2910000	2805200	9	9	151000	3774300	3060000	4032100	3360000	3363400	2470000	343060	434000	498650	1330000	971940	1240000	692070	852000	1288500
Thiamine	525000	546600	435000	740000	600100	810000	1280200	1490000	1777600	650000	584340	893000	1196500	1200000	1080000	899380	1140000	1281000	949000	1136400	1450000	414470	341000	416000	397000	432940	299000	394990	297000	233520	458000	499830	340000	461620	391000	619600	882000	781410	563000	630190	630000	723460
6-hydroxynicotinic acid	9	9	9	35200	9	53100	28400	30200	20800	150000	171000	146000	9	99800	75200	9	9	9	9	9	9	99100	106000	9	47800	36100	45600	232000	274000	193000	163000	222000	146000	70400	60100	50100	35600	60100	79900	75600	53900	80400
Nicotinic acid	932000	965000	1200000	245000	214000	277000	275000	239000	221000	168000	255000	226000	213000	246000	211000	327000	281000	272000	222000	211000	204000	1520000	1670000	1440000	118000	82900	68300	1120000	1160000	1360000	1110000	1480000	1090000	480000	510000	517000	592000	620000	598000	670000	670000	620000
Pyridoxine	5774200	6506900	7613500	10029000	9034200	8963500	5266800	5037400	4241500	21207000	23634000	24117000	1319600	1329000	996980	1057300	890050	891650	1109700	1118100	1368400	3711100	5640400	5423900	1906100	1729500	1348800	3146100	4891900	5319100	6642600	7556800	7795800	7721200	6946800	9270400	5062000	4525200	4125800	4380600	4173800	4167900
Nicotinic Acid Methyl Ester (Methyl Nicotinate)	970730	830490	1270500	129640	190310	177650	491270	455940	511470	563690	492380	637670	151470	191700	206790	224650	147140	188720	171450	179130	171980	901340	1027100	1088300	272400	243240	333800	1898900	1618000	1629300	951540	1070500	885300	164810	148340	137390	586550	648920	653970	662610	627520	699450
Riboflavin	53900	74765	55600	194540	233000	219840	227000	237560	282000	160470	122000	122910	287000	237830	258000	253260	273000	314340	295000	319890	265000	184170	141000	164540	120000	123690	137000	128150	125000	108900	89800	97238	78400	80387	100000	93467	148070	156000	158240	151000	149560	140000
L-ascorbate	253000	271200	376000	680450	1730000	1064500	450000	476720	317000	584050	381000	542860	362000	301860	502000	655540	465000	500810	1020000	775350	293000	144610	164000	272210	472000	7206900	11200000	232760	244000	148210	314000	371500	324000	224690	561000	374710	197280	321000	338620	299000	369960	338000
Orotic acid	647000	408460	804000	1168800	1600000	1328800	227000	259330	206000	979610	855000	836190	301000	230230	416000	524670	296000	468150	438000	308530	229000	801560	620000	787390	291000	235960	114000	651060	576000	731780	772000	821780	732000	1029100	1130000	1040800	460540	444000	360060	857000	483370	876000
Biotin	1843300	1417300	1771700	631140	777270	591550	1659100	1552700	1521400	829210	714960	1017600	1338300	828440	1235600	1151700	1256300	1034400	859300	969960	1045200	314710	314710	353740	746410	977240	836820	9	286790	308950	230200	110300	237710	235340	169930	240050	708050	589750	650000	600230	518740	556890
Vitamin A	26629	22748	35801	135150	136630	125000	65822	78850	63791	83151	96985	95187	140350	9	268360	170320	222540	139820	196750	195420	139240	26557	9	9	74741	78842	78591	9	9	23798	9	9	9	9	9	24927	88610	73498	106620	37191	36598	51358
Pantetheine	9	9	9	311660	437000	418290	2050000	1997600	1920000	887770	810000	711630	184000	211470	192000	117150	109000	146610	134000	203030	132000	9	9	9	1460000	1399800	1530000	9	9	9	9	9	9	9	9	9	156260	154000	125510	142000	118300	134000
Oryzalexin E	9	9	133000	3200000	3618400	3070000	2420200	2460000	2424200	2710000	3515800	3210000	3019100	2900000	2780000	2543300	3940000	2932600	2910000	2598400	3310000	1071400	2320000	2087600	452000	9	422000	9	9	307210	9	9	396000	237380	223000	305110	1400000	1636000	1130000	1249400	1390000	1247900
(+)-piperitol	9	9	9	7850	9	14100	9	9	9	11000	10900	6120	9	9	9	9	9	9	9	9	9	16900	19100	18400	8930	8930	9260	12400	9	18300	35800	19400	10300	9	9	9	8830	12300	10500	9200	11300	16800
Phytol	3640000	4594300	4150000	2150000	2240000	2179100	5740000	6401700	5320000	5485200	5870000	6671500	2210000	2567800	2180000	2843100	3430000	2500900	1810000	2393400	3010000	6615300	7010000	6436400	668000	599200	578000	17351000	19300000	17982000	27200000	29104000	33500000	5412600	6440000	5713500	6607000	7070000	7716000	7660000	8092700	7680000
Roseoside	13700	9	9	84345	103000	104250	76000	41661	36800	45183	31700	40175	33000	22226	31300	44230	24500	63281	35800	53565	37400	50889	69000	58976	98800	93816	104000	9	9	9	9	9	9	9	9	9	38414	31300	37572	34000	39301	33200
Sweroside	261880	367370	373460	1612700	1181000	1297800	843870	959330	639860	975970	569740	767360	554070	462960	1148200	1236600	708840	930730	748830	970250	756180	599260	593000	575010	683860	631520	848710	558280	370740	540690	519850	479360	488580	1096800	820710	959080	898610	1085000	653360	748570	697160	733400
Ginkgolide A	307000	333210	331000	108800	180000	211140	9	9	9	333650	299000	269890	477000	522460	561000	575630	687000	604710	653000	554170	570000	2319600	1640000	1810700	194000	177760	178000	992010	1210000	925790	463000	611170	581000	131470	91200	146320	365990	454000	494070	527000	571300	503000
Swertiamarin	58586	50957	105520	508330	616900	523820	157650	97425	132680	89528	142840	227130	807420	2277600	1158800	986600	884120	695330	815350	846000	1408500	164930	222790	217180	556750	671460	482910	73897	80525	42665	82367	71383	9	99784	9	126920	552640	308380	419300	330530	254420	207540
Loganin	9	50548	43700	83610	86900	60527	9	9	9	9	9	9	9	74657	98800	100880	72200	62457	70500	42070	75900	106760	94800	77843	63000	65788	101000	74795	89600	97062	66200	102300	81000	103120	154000	164650	68257	36800	88384	92000	88659	78300
Loganic acid	328000	178540	186000	9	9	9	9	9	9	600870	609000	653300	9	9	9	9	9	9	9	9	9	92363	107000	129930	9	9	9	107360	164000	104860	9	9	9	9	9	9	95639	106000	118970	108000	118390	122000
Geniposidic acid	1150000	1489400	1360000	594160	562000	693760	1190000	1057700	918000	374220	264000	420150	859000	1041500	762000	752100	851000	925270	924000	921560	977000	117710	311000	224510	369000	430170	383000	328600	314000	316980	246000	216110	203000	148090	81900	118530	527570	555000	537760	566000	474590	434000
(-)-Camphor	6067100	5397800	5558000	6907700	6934600	6684900	6536400	6826000	6204000	6624500	6586200	6611300	6501700	4949400	7564100	7937400	8163800	7798400	7858500	7894800	7475900	6050700	6072500	5771800	6087800	5956300	6023900	6920500	6689000	6890800	6544500	6129600	5869000	6294700	6151100	6463700	7120800	6760900	7798100	6549000	6132200	5742400
Cantharidin	306540	398800	421140	215450	239820	245140	272360	354080	380080	322020	320930	286800	230420	173750	285920	239730	259640	294630	262170	281170	275150	707460	653170	764800	211570	167910	193220	539810	587390	661000	674960	531560	610290	344670	301640	313930	320620	346260	447220	377890	374450	355660
(+)-alpha-Pinene	32300	32358	33000	372810	125000	109700	138000	273260	135000	221780	146000	128020	91900	28876	55700	112360	89000	110480	106000	93253	102000	40204	6.77	32794	44400	45025	42300	53904	49800	51610	51100	43972	41400	41472	40800	49603	107870	118000	79318	42000	36911	65000
α-Terpineol	4960000	4443700	4490000	2300000	2045500	1950000	1979900	2020000	1998100	1840000	1991100	1710000	2191800	3110000	2640000	2380500	2420000	2492700	2540000	2422300	2310000	3444700	3480000	3671700	3690000	3765400	3710000	2611500	2960000	3192300	3240000	3532200	3750000	4024700	4220000	3681900	2750000	2063400	2440000	3483700	3950000	4804800
D(-)-Threose	5200000	8472200	11800000	9	9	9	9	9	9	9	9	9	9	9	9	9	9	9	9	9	9	723150	916000	1594200	9	9	9	6149900	6460000	6086500	4750000	4676000	7670000	3761200	3840000	5195900	1640000	1971900	1770000	1574000	1610000	2199700
Ribulose-5-phosphate	2250000	2980000	2820000	1120000	866000	839000	711000	823000	642000	613000	483000	385000	151000	207000	141000	188000	134000	212000	206000	222000	132000	251000	164000	169000	746000	354000	418000	138000	60200	111000	9	9	137000	119000	86500	87600	390000	555000	583000	438000	528000	610000
Glucosamine	405000	373310	372000	591000	392110	426000	199140	210000	241530	162000	171820	231000	173740	187000	341000	451380	286000	350010	458000	300130	361000	1034300	899000	963400	232000	248160	237000	1705300	1680000	1981300	1290000	1510400	1150000	455310	410000	610690	566000	490350	505000	518780	511000	460090
D(+)-Melezitose O-rhamnoside	9	9	9	71700	56500	74300	42400	45600	35500	99500	58100	77200	293000	128000	165000	182000	105000	157000	159000	149000	116000	14500	4300	7460	22300	30600	45200	9	9	9	9	9	9	20900	11600	30800	133000	58100	61600	71300	70600	76200
Maltotetraose	11500	14600	9	223000	157000	219000	14900	12600	16600	47700	53400	32100	31800	42100	102000	72500	35100	147000	90700	80300	45700	179000	95300	134000	572000	551000	642000	91700	91300	94100	134000	67700	38400	299000	273000	281000	117000	119000	150000	105000	121000	122000
Trehalose 6-phosphate	3430000	4220000	3110000	2440000	2100000	2320000	761000	826000	765000	1490000	2320000	1280000	1510000	1660000	1840000	2050000	1720000	2070000	1890000	2120000	1740000	10300000	10700000	13900000	4760000	4690000	4240000	13600000	14500000	20000000	15400000	17400000	13900000	3480000	3290000	3110000	4010000	4720000	5320000	5780000	6010000	4850000
D(+)-Melezitose	190000	260000	197000	982000	921000	1100000	242000	198000	189000	550000	573000	434000	746000	721000	968000	899000	686000	855000	874000	876000	819000	783000	679000	827000	1000000	1120000	978000	512000	539000	527000	578000	463000	399000	892000	865000	728000	490000	612000	651000	663000	813000	719000
D-(+)-Sucrose	304000	437000	335000	839000	787000	910000	345000	298000	281000	642000	702000	725000	531000	459000	571000	691000	428000	622000	609000	745000	578000	504000	610000	613000	557000	596000	708000	316000	422000	398000	391000	359000	306000	606000	660000	562000	573000	582000	576000	549000	643000	564000
D-(+)-Glucono-1,5-lactone	449210	435580	450880	156650	83625	70103	82668	84889	112250	63045	38248	68199	103960	90118	171950	161010	156330	146120	147180	138970	169970	1677300	1338300	1061600	73718	104120	82127	1333000	1386900	1355100	1047800	962650	952150	222530	228830	427890	383670	374170	437800	313960	277790	374700
D(+)-Glucose	843000	891000	873000	1930000	1910000	1820000	2630000	2540000	2150000	3340000	3180000	3230000	2160000	1820000	2020000	1570000	1610000	1770000	1750000	1740000	1710000	486000	534000	567000	1330000	1290000	1150000	347000	677000	511000	523000	483000	667000	1020000	1070000	952000	1410000	1660000	1250000	1430000	1460000	1340000
DL-Arabinose	547000	453860	550000	708350	797000	714930	1010000	1099300	1070000	1030600	1060000	1037600	628000	616630	799000	647840	399000	590320	531000	801780	507000	429440	361000	678210	852000	1103100	590000	860870	965000	1082800	936000	605750	685000	1659800	1460000	1312100	572940	608000	500010	576000	745920	651000
N-Acetyl-D-glucosamine	1223900	1388000	1499100	335240	358590	237790	195710	212350	214890	206300	237570	299720	133370	115300	210430	193910	166980	206900	191810	213160	266790	4358900	3681900	3355800	310230	337080	217960	977180	827450	1162200	683000	860770	640930	419400	431120	531930	725080	522360	624030	528440	628060	561530
D-Glucose 6-phosphate	8030000	8719100	9470000	36334000	34100000	34568000	14000000	15337000	15300000	25753000	33600000	23598000	9180000	11308000	12400000	10704000	11400000	15472000	14900000	14404000	11600000	3645200	6090000	7355200	9510000	10228000	11300000	2467200	3390000	2789400	4170000	3302200	5610000	4445700	3590000	3504500	7390300	10900000	11708000	15200000	11852000	14500000
D-Sedoheptuiose 7-phosphate	8490000	8903600	8540000	14670000	14000000	14557000	16300000	15481000	13600000	30994000	34800000	33526000	11700000	10057000	8790000	10145000	9800000	10896000	11000000	9988200	9380000	7649500	8420000	8294000	15600000	15306000	17800000	1953100	3130000	2990200	5680000	6132100	7550000	7305200	5390000	6868500	10531000	12200000	10705000	11500000	11421000	10800000
D-Fructose 6-phosphate	9040000	6209300	8430000	10498000	9350000	11376000	4500000	4873000	4730000	7869600	9840000	7558900	2780000	3746400	4290000	4351000	3410000	4681400	3990000	4257500	3550000	2156300	3340000	2512700	8160000	6943000	6660000	1214000	1940000	1839900	1810000	2344000	2600000	2399500	1870000	1150700	2924700	4620000	4781700	5160000	5518500	4300000
Galactinol	1530000	2020000	1530000	4190000	3150000	3650000	1600000	1480000	1350000	2800000	3010000	2880000	2310000	1900000	2540000	2580000	1900000	2750000	2640000	3240000	2620000	2590000	2270000	2480000	2230000	2400000	2780000	1410000	1800000	1540000	1450000	1490000	1280000	2570000	2650000	2330000	2290000	2200000	1400000	2480000	2310000	2110000
Glucose-1-phosphate	8480000	7592900	7070000	31534000	33100000	31775000	16200000	15197000	15400000	24344000	29200000	19264000	9150000	11580000	11500000	11246000	10900000	15878000	14400000	14786000	11900000	5791700	5940000	7969300	10200000	13164000	10700000	2246200	2850000	2145900	4480000	3775200	5270000	4516900	3400000	3709000	7273800	9980000	12923000	16600000	14737000	15500000
D-(+)-Mannose	1450000	1324900	1340000	3498500	3730000	3676600	4270000	4209400	3800000	6975100	6930000	6657600	3820000	3133300	3290000	2874300	2650000	3672100	3220000	3348000	3070000	994020	915000	936700	2060000	2014900	1900000	9	9	9	9	9	9	1819400	1740000	1644800	2704900	2750000	2860300	2520000	2263100	2470000
D-(+)-Galactose	899000	1020500	845000	2271400	2110000	2307800	1070000	1115600	1120000	1028400	1100000	960860	762000	970170	1090000	928110	878000	1108500	1030000	980800	807000	2824500	2240000	2543500	1690000	1776300	1680000	9	9	9	9	9	9	962980	944000	863440	1021300	1160000	1313400	1200000	1292800	1110000
D-Fructose 6-phosphate-disodium salt	9550000	9361200	8500000	35896000	30400000	26903000	17200000	15129000	15600000	25900000	33400000	24445000	10100000	12864000	13400000	15095000	13700000	17492000	15200000	15868000	13700000	4687900	6500000	9003100	11900000	11696000	11900000	1993900	3030000	2849500	4140000	3832500	6150000	5199900	3350000	3959700	8000600	12700000	12417000	16800000	14991000	16400000
Melibiose	413000	548000	359000	895000	739000	868000	400000	323000	303000	729000	769000	790000	527000	544000	660000	662000	534000	661000	647000	711000	592000	458000	489000	593000	519000	603000	697000	332000	473000	419000	429000	378000	343000	627000	562000	466000	526000	610000	534000	564000	608000	588000
Panose	869000	954520	777000	6519700	5990000	6606400	1070000	913230	771000	3123900	3090000	2606700	3320000	3508800	5590000	5096200	3640000	5647200	4920000	5575800	4050000	5359100	3570000	4539000	7850000	8188400	8540000	1930500	2540000	1925800	3760000	2108700	1610000	5655800	5430000	4857600	3753100	2830000	4225200	4220000	4265500	4330000
Feruloylcholine	9	9	9	74000	9	69300	68513	75800	89833	89500	129820	115000	56678	9	9	9	67600	39124	51800	9	104000	9	9	9	179000	147880	128000	9	9	9	85800	9	9	423820	415000	516040	240000	135100	147000	142750	97300	134540
sn-Glycero-3-phosphocholine	13300000	9246300	13700000	27600000	24365000	25400000	8620000	7330000	5936900	26600000	26976000	38900000	31759000	20600000	40100000	45795000	45600000	54873000	45000000	61938000	62300000	5206600	7340000	10347000	24300000	25141000	19700000	19084000	15900000	15213000	13500000	12388000	13300000	14130000	14800000	21104000	32500000	20832000	28700000	27212000	29500000	28044000
5-Methoxy-N,N-dimethyltryptamine	225000	263830	252000	609000	468470	546000	784130	899000	829210	351000	366960	398000	768220	543000	943000	836760	918000	934310	889000	868040	870000	343430	372000	341280	1630000	1605500	1590000	581340	636000	539080	580000	558560	560000	1464700	1600000	1661500	793000	718820	710000	701740	830000	726770
Choline	4240000	4502200	5440000	3650000	3399400	3540000	3141900	3750000	3705800	4500000	4837300	5460000	3481300	3380000	3740000	3645500	3880000	3477800	3350000	3755700	3900000	4604300	4880000	4644700	3080000	3205100	3040000	3822100	3960000	4437500	3890000	3422700	3460000	2154900	2300000	2706100	2210000	3910800	3860000	3556000	3500000	3484700
N-Feruloyl tryptamine	200000	184670	252000	311000	226790	312000	270950	242000	256730	315000	130460	373000	274800	420000	345000	287650	335000	204720	353000	307730	456000	9	9	9	145000	135030	112000	9	45700	9	88700	9	9	267480	246000	386150	382000	159470	191000	171840	151000	126200
Piperidine	30100000	17440000	22900000	27100000	25376000	26800000	28355000	26900000	25840000	17800000	15449000	21600000	14101000	15200000	17300000	15619000	22700000	18227000	19200000	17981000	24800000	7491500	6510000	8492400	13200000	11731000	12800000	3096500	4240000	3495900	6070000	4219700	8510000	7033500	5950000	6122600	13300000	14296000	17000000	15675000	15200000	15738000
Isoquinoline	222000	297670	232000	139000	177280	157000	9	9	9	118000	120070	111000	113730	119000	139000	137050	87000	9	9	143520	133000	780760	826000	798780	133000	109780	125000	475370	550000	619420	471000	401510	488000	149450	144000	112800	193000	204580	249000	210960	278000	216820
O-Phosphocholine	16100000	10957000	16300000	18300000	16345000	16200000	15167000	15000000	13374000	12300000	11625000	15200000	7508000	5620000	10900000	11478000	13700000	13115000	14100000	12612000	14500000	6136300	7780000	9636800	3420000	3770900	2930000	6657600	7500000	7322500	5420000	5117700	8340000	2514400	3040000	3667600	8570000	9037800	11200000	10910000	11900000	11403000
Cocamidopropyl betaine	1680000	3910300	2430000	3770000	1765900	1610000	1943000	1760000	2186900	2190000	1841100	1610000	2047700	848000	1930000	2122400	1650000	1164200	1620000	1816700	1650000	1708700	2080000	1685900	1600000	1494500	1410000	2567300	1910000	1909500	4460000	1943600	2550000	2227700	2220000	2126100	2290000	2458700	1790000	2391600	2550000	2260500
Hordatine B	60300	52100	63100	179000	213000	201000	185000	141000	158000	245000	231000	194000	180000	154000	170000	206000	227000	256000	258000	223000	233000	156000	151000	115000	192000	220000	200000	63500	54200	67600	65700	50500	55600	113000	118000	144000	154000	65800	165000	162000	150000	187000
L-Tryptamine	6441500	5547500	6467100	1254800	943320	870650	501070	416660	394060	321740	419170	484310	556820	542500	731290	1158000	939020	1002900	732960	877570	840220	8695900	9471500	9522600	286390	274730	220110	6255600	8586100	5597700	3321700	3099800	4975400	847370	884080	1270100	3307700	2866800	2800900	2547000	2100500	2253300
Melatonin	60700	71000	57400	9	9	9	9	9	9	9	9	9	9	9	9	9	9	9	9	9	9	205000	164000	185000	9	9	9	182000	163000	184000	54700	70200	56800	9	9	9	54200	66000	64900	63800	63600	67400
Acetylcholine	2650400	2549300	3709400	1833000	1959700	1318600	2056300	1826900	1682800	1459900	1541200	2783900	3285200	1828200	3284700	3493400	2539500	2650600	3431700	4880200	6874700	3148800	3752700	2805400	926210	777160	764230	5821200	5350100	6060200	4856300	4117700	3303500	2525300	2784800	4246100	4456300	2832500	3511700	2894800	2975000	2752600
3-Carbamyl-1-methylpyridinium (1-Methylnicotinamide)	228560	166470	267300	141680	140410	125460	141360	118250	135270	155480	104000	191880	77599	62693	179280	123450	130040	104450	112370	128060	166810	303930	237000	276640	359480	345730	324270	584360	520580	739900	490060	585780	522780	273740	272670	71545	317930	224530	255620	252040	247660	261280
Betaine	11400000	10938000	16000000	2990000	2410900	2290000	2688500	2550000	2474900	2190000	2350600	2830000	2786100	1740000	3740000	3366100	2800000	4246300	3790000	3600300	4140000	4853200	5850000	6042100	4220000	3869400	3640000	4520400	4300000	4916000	4050000	3591200	3860000	4571400	4220000	5451200	4450000	3579700	5410000	4632200	5010000	4489600
L-Carnitine	468770	307080	600250	391880	369280	399130	390510	361480	379560	199270	164730	214850	264380	389690	480600	349370	443060	428130	468500	453480	616670	265890	265760	253750	348510	289600	234240	118400	152500	152750	208220	140920	154940	573400	540890	937620	489110	353040	413620	332760	420110	425880
Theobromine	16699000	14957000	10092000	6043100	6740500	6327300	16595000	17173000	15945000	13596000	13703000	8591500	11106000	7165800	8484100	9761700	9353900	10691000	9385400	8313000	5754400	6695300	8656000	8997300	7216500	7076500	7518300	11777000	13789000	12892000	14611000	14165000	17036000	13306000	13146000	8299000	3519700	12651000	11822000	12363000	12362000	13201000
Trigonelline	882760	1070900	1465400	278910	250900	178780	166790	205280	141940	180320	163120	196510	107290	96162	183030	207750	190890	207690	203330	192760	239370	2813500	2918500	3659100	157660	223920	124110	9452600	8939500	7464700	4377900	4968700	3283000	2233600	2238500	3193100	2085000	1504900	1980200	1639200	1758300	1860900
4-Pyridoxic acid	132000	138500	132000	278320	230000	303070	264000	260930	254000	454250	459000	424310	131000	120370	129000	129100	127000	136630	122000	139240	127000	192840	216000	172840	243000	218090	240000	99480	75200	103850	172000	113240	150000	159280	184000	163600	167320	157000	195040	171000	182340	181000
N-Methyltryptamine	15340	16113	17585	9	7137.9	11252	27648	19844	36083	10438	9211.9	8229.8	82830	64826	78113	95678	100350	77928	56121	95556	62337	18478	2383	9340.7	32418	10786	33229	22483	34163	25360	23967	23477	28952	51832	59382	88194	26794	35932	36305	31998	39150	36382
N-Acetyl-5-hydroxytryptamine	4464800	3656500	3919400	1782000	1622100	1418100	2274200	2111000	2060300	1265800	1164700	1676500	1575000	1566800	1597400	1980700	2023300	1725600	1676500	1669400	2045300	10614000	9137300	10992000	824980	830310	765570	2208500	2283900	1463400	957110	1114500	1136400	325010	404940	449350	3919900	3040000	2872400	2721900	2430500	2543100
1,4-dihydro-1-Methyl-4-oxo-3-pyridinecarboxamide	14455000	14712000	15454000	11402000	13909000	10622000	20111000	21638000	23705000	15222000	13541000	15362000	17622000	10463000	16907000	18031000	23619000	19883000	17532000	17904000	22164000	12420000	11702000	11904000	7801200	7509100	7759700	34235000	30315000	20387000	22900000	19929000	17790000	7433500	8227600	8867900	14775000	14919000	17384000	16094000	15648000	17512000
Sophoridine	5077300	3856900	4576000	904640	835950	767350	682100	698040	675390	941090	1030200	939700	888920	696680	957990	963970	1031400	920320	904960	863980	1017000	3447900	4877200	3956000	2027000	1986500	1793600	2314200	2364900	2505900	2856400	2573300	2441500	3620000	3403300	4016600	2099300	1977900	1891300	1874800	1807800	1824100
Nordihydrocapsaicin	26006	47927	55488	30931	31144	22974	62735	70416	67547	47367	38356	60131	23030	37410	29264	24437	30892	18523	14546	32224	35197	29436	29251	35046	9	9	9	21025	43880	50974	24978	33459	48765	22497	17235	26196	41608	30838	22546	25064	25122	33619
Caffeine	522000	585810	326000	270000	368180	436000	403770	388000	353760	548000	438540	249000	342310	284000	332000	320430	345000	393910	330000	352460	218000	337900	372000	395110	426000	469040	442000	255610	340000	377650	357000	301460	382000	379230	378000	230740	170000	313360	323000	361360	412000	373290
Theophylline	45346000	45170000	56814000	64069000	13152000	13139000	18125000	17009000	16314000	8401000	8558400	10894000	8446800	7741200	13082000	11243000	8174500	22132000	16213000	9885700	13397000	23418000	27073000	27744000	12663000	12770000	9793400	46831000	43213000	47465000	41639000	33903000	41135000	68731000	61139000	75871000	36317000	32098000	32404000	31981000	31570000	31280000
Indole-3-carboxylic	360000	397100	309000	394370	306000	295490	228000	319210	209000	393070	374000	474540	125000	183070	208000	202070	191000	197860	175000	120090	181000	1766900	2030000	1699600	238000	175880	202000	254420	313000	318540	391000	296000	367000	145540	122000	100670	368290	345000	394910	406000	401910	388000
Tryptophol	171320	154700	248600	69380	83404	72644	273660	249660	221960	209890	279450	399730	61592	9	64805	9	9	9	9	106520	94879	405540	746400	673190	98546	9	9	142310	167200	192700	155420	110740	195900	30438	55770	38751	152300	145940	167800	154930	121250	194640
2-Hydroxypyridine	279000	321680	239000	370630	211000	418430	362000	343500	380000	434460	469000	423960	326000	358950	468000	394000	317000	339430	398000	389010	370000	326950	477000	378600	629000	612570	902000	227260	282000	368720	240000	188830	268000	444540	339000	334540	149160	296000	417830	352000	289450	317000
4-Hydroxypyridine	3259200	3712500	4960300	410560	372430	558830	425130	330190	468410	380250	345930	458730	493810	9	487180	606090	436640	687610	489190	427140	469700	8539900	9586300	10477000	439510	571380	417520	27475000	20769000	27448000	12993000	14562000	9986800	1939300	2241700	2651300	3475700	4055300	4247500	3389700	3539000	3321200
Coixol	67161	108260	82867	19623	13166	34273	23603	17337	43111	40315	32754	26188	32990	9	33062	33030	42508	59910	48101	16601	53906	50602	108250	76840	24814	31745	54780	55754	9	98087	73707	74055	54898	45263	73316	73221	72598	37994	30141	60711	42195	61978
β-Nicotyrine	37305	52878	50422	88115	9	59931	72073	62554	9	55061	42633	9	51226	9	9	9	65924	47398	75103	9	9	9	89234	9	9	9	9	153830	195330	205960	203860	258480	175690	9	9	94027	110500	80890	48272	88098	63508	58414
2,3'-Bipyridine	9	45224	106140	9	9	9	9	9	9	9	9	9	46450	9	44948	9	9	9	9	59562	42254	125200	175500	149190	40623	72985	78921	269400	256560	255530	248600	246570	222470	112720	101200	83588	63031	110150	132840	98259	123940	113280
Nornicotine	73234	64960	55257	13264	7582.1	10471	18116	9	9	9	8412.3	9419.2	18350	9	9	17926	22387	22462	19377	15220	15033	104870	111350	79280	6471.7	10727	2944.4	318780	189080	120120	75493	94759	112610	20920	44007	23676	55404	49196	63568	57315	45678	19962
lumichrome	213820	182730	271990	278770	249730	218540	385660	344120	344110	294380	281410	343950	186340	154550	235590	309820	249650	220690	175030	199280	264610	181030	205010	182620	113540	117570	80256	274540	294560	237100	322590	299340	361480	342520	371050	409170	303890	252330	282220	229600	182740	278520
Indole-3-carboxylic acid	285000	366170	345000	375780	318000	273510	235000	242710	258000	414460	489000	516010	138000	151810	174000	197020	226000	181190	181000	173540	116000	1743900	2030000	1750000	238000	204660	194000	273440	352000	292730	387000	298830	367000	119160	95200	127660	380340	358000	405280	414000	427910	417000
Nicotine	1946200	1211100	1658300	9	9	9	9	9	9	9	9	9	158800	214980	200440	161530	160070	178710	173150	127250	296630	591940	642120	589590	1184700	1625000	1248000	278880	271530	373500	298760	124780	280720	330070	325420	464630	388020	568560	367850	398660	358660	363130
L-Hyoscyamine	2092300	1808300	2043400	2243300	2386000	2096200	2205300	2341900	1959200	1840900	1878700	2369700	2160300	2016100	2636500	2466200	2565200	2109700	2442500	2470000	2531600	1659200	1690600	1834900	2318700	2854700	2702200	1602200	1665800	1560700	1562100	1316600	1425700	1890400	1733500	2108900	2491600	1911900	2282700	2088900	1920800	1944200
1-Deoxynojirimycin	110440	74074	107530	158060	136410	126570	78173	83101	89334	61566	56203	67730	109060	87213	252710	189100	192590	238780	241880	190620	257740	118880	114490	125490	110430	120880	109770	91287	95517	112070	80089	71308	58835	130610	119390	163060	160830	150890	165840	163850	133790	137410
Dendrobine	1230300	1181000	1600800	9	66546	45405	101540	62190	53085	102810	81090	153630	9	9	9	9	9	9	9	9	9	963140	1105200	1255400	56468	57519	46380	1000900	922270	1089300	1036800	976210	1152700	91862	89247	79208	572050	466840	435070	455700	478260	461500
Peimine	984760	1110600	1539300	774730	921700	781660	691250	767980	640980	545570	818340	990850	1090200	853800	851100	1174000	947710	1238700	1055400	973670	1131200	619450	640420	548400	1965000	1880900	1843700	670810	720920	495700	698430	553300	679480	615460	563020	755360	1442600	950080	853690	1001300	821810	704710
2-Picolylamine	735820	731050	632840	9	9	9	9	9	9	9	9	9	9	9	9	9	9	9	9	9	9	1223400	1082200	1146400	9	9	9	1174800	1065900	821110	815030	1008000	791610	9	9	9	118440	324230	169730	190960	150340	154750
Cytisine	9	26616	9	23219	9	9	15878	9	20083	13534	9	15840	19839	9	18706	46231	33826	34606	29914	27269	26836	67320	72351	63481	43624	9	41646	86320	75722	104290	64235	81442	51522	9	14091	15238	37219	37530	9	42484	37586	40055
Acid orange 20	2980000	3971600	4210000	1050500	1120000	1139900	3480000	3684300	3150000	2662500	3340000	5190900	1150000	1456800	1290000	1277100	1300000	1152900	821000	1502800	1670000	3979900	4450000	4488600	599000	574240	484000	3573100	4040000	4778100	4930000	4807800	6620000	1565500	1650000	1287100	2801900	2640000	2697500	2730000	2803600	2750000
Abrine	5032300	3994600	4432800	432580	347740	320170	211650	173830	209580	220720	331030	323460	296170	285530	324900	585480	532960	475360	418350	391910	382130	5666100	6964000	7441600	9	9	9	3604500	4373100	2936300	1705400	1869500	2438500	232650	377880	243170	2082900	1883300	1807800	1771300	1720100	1855300
L-Dencichin	339000	410220	257000	423500	338000	481480	291000	258030	224000	316210	343000	253770	120000	185000	157000	200820	192000	166250	211000	238100	159000	281220	328000	176620	627000	708020	808000	109260	96900	125240	181000	154630	113000	399520	427000	313190	173970	255000	199040	294000	246380	330000
4-phenyldiazenylbenzene-1,3-diamine,hydrochloride	3739800	3257200	1742500	61454	60153	67460	514540	446530	344550	55458	56685	67445	89148	96529	83288	85443	106350	108900	114770	86997	123540	53441	72218	57705	9	53355	66200	114050	113080	107240	71022	55556	79799	9	9	9	407910	401550	430040	491930	480940	464260
Hydroxyphenethylamine	9690000	13628000	19100000	203000	113740	181000	415110	434000	455430	174000	136140	215000	112150	125000	103000	95435	153000	147570	82100	117080	176000	1778800	2470000	2878300	125000	90695	90100	5000900	5730000	6084200	6690000	5873200	10500000	7523400	6920000	8603600	2960000	2257200	2490000	2635800	2470000	2291500
3-Hydroxypyridine	1580000	1575700	2160000	101000	106270	84100	61340	9	9	9	9	9	9	9	84500	114710	100000	123760	71400	65110	62000	4149600	5190000	5519900	175000	112230	91100	13773000	9690000	12705000	6460000	6916100	5400000	926640	932000	1206800	924000	843330	1780000	1334400	1300000	1380600
E-3,4,5'-Trihydroxy-3'-glucopyranosylstilbene	274000	247000	252000	1930000	2010000	1780000	1390000	1040000	1250000	1050000	812000	794000	1000000	589000	758000	802000	852000	738000	1010000	935000	1050000	819000	840000	526000	818000	473000	626000	404000	680000	401000	345000	354000	344000	1370000	988000	1180000	750000	803000	726000	705000	692000	779000
DIMBOA glucoside	9510000	8979000	14200000	1760000	1827100	1840000	7627100	7720000	8121100	8760000	9019800	12500000	1775300	1090000	2010000	1898200	1680000	1661000	1780000	1688900	1700000	2138100	4070000	3848700	6730000	7966200	9200000	3385600	3780000	3702400	2580000	1760700	2640000	7446900	6450000	7030000	4900000	4924600	5250000	4920000	4970000	4716600
Benzamide	16600000	13620000	16800000	2180000	1843400	2080000	2592600	2790000	2500200	1110000	1176100	1400000	2178200	1970000	2230000	2933000	3680000	3507800	2870000	3427700	2670000	20185000	17400000	19143000	1090000	1032600	1140000	14871000	18700000	15395000	9080000	9156400	13200000	3541700	3530000	4227800	9070000	7686400	7570000	7284600	6800000	7098000
Aminopurine	1720000	1566600	1300000	1330000	1556800	1540000	1674800	1640000	1593800	1810000	1129100	1200000	2103000	1280000	1900000	1998600	2180000	2272900	1990000	2058300	1500000	1787300	1470000	1718300	546000	591710	615000	2374700	2320000	1896400	1930000	1848100	1760000	1042500	1170000	931400	431000	1459800	1560000	1711500	1600000	1639900
N-Lauryldiethanolamine	107000	113500	144000	107000	119110	87900	111380	133000	658560	98800	764540	145000	695180	123000	712000	96615	138000	116130	228000	139220	151000	50822	111000	93019	604000	604510	150000	115520	151000	135070	171000	118390	158000	113390	131000	163260	258000	206080	204000	193630	220000	219170
2-Deoxyribose 1-phosphate	159000	248000	187000	1570000	1590000	1510000	262000	202000	171000	758000	1050000	791000	538000	385000	376000	459000	361000	433000	704000	593000	441000	251000	221000	189000	880000	847000	907000	144000	178000	190000	136000	116000	129000	146000	82700	69600	373000	485000	427000	471000	370000	419000
N-Acetylglucosamine 1-phosphate	682000	536000	686000	1100000	963000	1100000	1010000	830000	887000	1100000	1170000	1140000	613000	708000	691000	585000	725000	828000	690000	825000	640000	231000	321000	454000	277000	295000	214000	86800	114000	120000	146000	168000	348000	235000	222000	257000	469000	688000	542000	700000	573000	678000
Glucarate O-Phosphoric acid	1680000	1880000	1690000	2190000	1570000	2330000	1340000	1120000	1280000	2430000	3030000	2430000	911000	850000	1050000	1140000	1250000	1490000	1240000	1280000	1050000	762000	1120000	1350000	1160000	942000	701000	109000	269000	259000	295000	289000	568000	325000	173000	371000	436000	1050000	1200000	1390000	1340000	1340000
Gluconic acid	9070000	9520000	9030000	32700000	35200000	34800000	24800000	22000000	22300000	39200000	47100000	43100000	19500000	19300000	21400000	17700000	19600000	18100000	26600000	20900000	22300000	14900000	13300000	13300000	30000000	29400000	31900000	12800000	12900000	15600000	16100000	15000000	15600000	21900000	22400000	21000000	26700000	22000000	20700000	18000000	19900000	22900000
trans-2-Hexenal	631350	568660	675030	474920	740880	711110	1121200	709110	860800	530130	1197600	1357200	860160	553320	1425900	667420	1002700	1164800	776120	822000	974890	577090	1109200	447240	832240	791680	891410	843160	518360	658540	732280	448930	630270	704020	517380	529930	545600	692980	946320	668330	651820	630990
L-Gulonic-γ-lactone	111190	92754	111460	18966	16175	12819	15266	17864	17455	32887	23612	34680	23269	27904	36417	25925	27995	42128	29987	34887	27308	137460	138900	149760	23018	21492	19061	70876	71874	74975	62675	73450	70476	42067	30365	57861	46773	53841	53265	41554	55469	57584
Phenethylamine	77828000	64110000	76180000	10668000	9001300	8833300	12300000	12525000	11834000	5173700	5347300	5877600	10598000	9141400	10709000	14428000	16476000	15912000	13274000	15284000	11915000	95004000	82547000	89281000	5220500	5054300	5529500	71527000	88767000	75662000	43692000	45642000	64262000	16714000	16969000	18542000	37924000	34374000	34702000	32963000	23005000	33225000
Diethanolamine	395570	285820	351340	470900	435460	458900	532650	489440	419970	523990	511010	764550	500350	482030	549610	396030	549960	480780	481770	471660	638360	279920	306960	325040	696570	577470	627920	113370	99677	112420	152290	79503	160250	223170	263380	295130	510830	382860	399620	424790	466450	418730
4-Nitrophenol	1040000	995390	1210000	4650000	3728200	4160000	2031400	2200000	2438600	1300000	1414100	1840000	3018900	2440000	3000000	2976400	2810000	3062900	2810000	3100300	3440000	2505700	2120000	1966500	4060000	5212200	4810000	2525500	2110000	2049900	2730000	1924200	1510000	2166500	2160000	2674100	4310000	2705700	2770000	2550400	2790000	2174700
O-Phosphorylethanolamine	3260000	2585000	2460000	3210500	2210000	2723900	2510000	2126800	1960000	1908100	3400000	2522700	1920000	2286500	2130000	2556300	2370000	2851500	2420000	2615900	2040000	470640	783000	761880	468000	326770	513000	438480	497000	553710	477000	509530	961000	393610	329000	351360	954960	1520000	1914000	1910000	2237500	1940000
1,1-Dimethylbiguanide	30601	41036	54741	66415	55510	58199	62237	52610	29398	41525	36134	72066	45772	52456	69089	73844	66841	55859	64894	76052	85183	62269	56382	69628	74704	90067	78631	128780	102240	115280	79866	94138	87713	61664	68221	83921	141750	66898	82749	50435	47206	49395
(-)-Sinigrin hydrate	105000	93067	55100	371540	325000	344510	126000	120980	90700	79550	69400	73509	182000	178430	203000	179620	232000	239200	226000	216510	234000	44606	37300	52047	30800	28501	27600	9	9	9	17400	9	26100	34645	30800	24338	112330	114000	114010	103000	106420	110000
2-(-)-Carvone	831000	826190	808000	418000	502710	492000	126060	174000	137070	1590000	1640900	1430000	1160200	1040000	1480000	1324700	1250000	1215500	1290000	1171200	1300000	1060600	1390000	1192800	2490000	2602800	2410000	34389	48200	33806	69700	112820	79500	9	9	9	703000	786640	858000	828700	798000	793690
Isoeugenol	796620	773560	541630	325060	374510	285440	107690	105210	120040	901770	934860	931210	416250	571020	701780	685840	496500	413480	602640	617430	516890	169870	201740	167880	498950	338840	315170	9	9	47363	9	9	9	9	9	9	237120	350910	406860	342060	346550	253760
Orotidine	1100000	984600	807000	328390	445000	273910	504000	702080	749000	369820	441000	489440	205000	222770	308000	259570	241000	176790	354000	397150	267000	527420	515000	529530	389000	355150	356000	900590	994000	484760	665000	569540	923000	963550	632000	684770	861600	678000	405210	674000	573240	1060000
D-glucoronic acid	907000	933100	865000	1300400	1300000	1477000	1490000	1274900	1520000	2150900	2350000	1315800	1430000	1389900	1670000	1497500	1690000	1510500	1580000	1506500	1380000	1288200	1340000	1255000	2770000	2986300	3080000	1096500	1080000	1054600	1410000	1343400	1320000	1366100	1360000	1288900	1493700	1480000	1602100	1810000	1239200	1620000
2-Phenylethanol	1360000	1534300	1470000	1439300	1540000	1606700	2460000	1703300	1460000	2022200	1760000	2820300	1220000	1429500	2210000	2832900	1160000	1677700	1820000	2612500	1710000	2846000	3490000	3183800	2120000	1622600	1700000	2887500	2610000	2344800	1870000	1616700	1710000	3011500	2600000	3031200	1682400	1650000	1878100	1870000	1821300	1750000
D-Glucose-6-phosphate disodium salt	6680000	8073900	6520000	26943000	21700000	23732000	12800000	11872000	12100000	17169000	21100000	16166000	7040000	8692600	8240000	8919600	10200000	12031000	11000000	10993000	9530000	4104300	6300000	8174800	7140000	6388400	6540000	2926900	4470000	3850900	4600000	4287300	6610000	3557900	2660000	2689700	5463700	8890000	9078400	10800000	11256000	10700000
Benzyl β-D-Glucopyranoside	1141300	1006100	1155900	607230	527670	488970	501220	510120	523130	457520	499550	467110	553230	811810	370570	505740	550970	608220	651800	636340	602310	1175900	1210800	1188000	1303600	1365900	1387300	765630	871280	945090	912980	1043700	1060400	1209500	1268300	1294100	867540	544620	629980	1038000	1289500	1387800
Dihydroprehelminthosporol	9	9	9	16534	9	9	28104	18578	20148	95663	93378	90244	9	9	9	9	22614	13885	19283	9	9	41740	45913	36132	49992	64911	46538	9	9	9	9	9	9	9	9	9	31775	31950	29720	19321	17002	22946
Curdione	158970	166960	166030	17389	65804	64406	77091	40095	9	46409	46928	110680	109660	9	82685	115590	124080	111090	87127	69621	109990	155360	230480	217710	9	9	9	425600	408400	467880	283800	416690	416460	226870	279740	277140	209950	193520	182560	187330	197270	158290
Ligustilide	9	9	9	9	9	9	9	9	9	9	9	9	152250	9	285490	256870	305120	207580	104290	9	9	630390	657360	810150	9	9	9	680570	529290	514020	343260	349280	265870	9	9	9	253010	282840	284190	251460	239550	263690
Mangiferin	838500	746120	1231700	1827400	1135700	770360	1084500	966250	1183000	1126700	1171200	1635900	1877800	1260900	4082500	3195900	2810800	3171000	3783100	3331600	3628000	1178000	883980	683510	2678600	2867800	3045500	738080	653680	606840	1057500	1141300	373250	1625400	1619100	2376400	1469300	601020	1449900	1537600	2171600	1799300
Hinokitiol	19614000	17103000	19876000	6810700	8462100	7890900	7558500	6220100	6585300	8394500	8842000	8261500	34215000	30275000	35069000	35172000	33943000	34995000	28411000	27186000	33993000	5422900	11146000	9269100	23211000	21376000	20567000	2015500	2721300	1471400	2450100	2964300	2232200	1341600	879050	1261700	12989000	13192000	14997000	13805000	13601000	13706000
Cyclohexane-1,3-dione	6509300	5869600	8126600	709360	618480	601330	767510	643250	720760	892170	927200	994090	609120	9	577110	489960	730200	650550	549510	577030	544670	7315200	9126800	9551600	446730	400010	462320	27068000	21345000	27782000	22131000	22086000	17204000	2118800	1976500	1844800	3687300	5329200	4599800	4446200	4474400	4482400
Pectin (Technical Grade)	310000	681570	2050000	284480	428000	228040	283000	291950	197000	284370	168000	260050	254000	294380	647000	547020	356000	532350	419000	425870	403000	365540	319000	294830	383000	421510	517000	514800	241000	358230	605000	333120	725000	279110	465000	293760	351700	396000	431170	356000	430050	421000
Eriodictyol O-malonylhexoside	1010000	1130000	1390000	257000	350100	364000	86942	74500	91118	117000	159440	479000	551840	684000	334000	515680	205000	669530	402000	166490	604000	62317	86000	101210	238000	308760	221000	46612	99700	59472	141000	134760	129000	615310	412000	606580	332000	472090	306000	205980	361000	360050
Hesperetin 7-O-neohesperidoside (Neohesperidin)	4310000	4110000	3860000	3750000	4120000	3810000	2400000	2490000	2430000	2880000	3110000	3320000	1970000	1990000	2470000	2110000	1920000	2080000	1960000	2050000	1770000	2330000	2780000	2580000	4930000	5550000	5580000	5460000	4550000	4150000	5770000	5250000	5470000	7920000	8760000	8020000	4280000	4550000	4880000	4590000	5040000	4450000
Naringenin 7-O-neohesperidoside (Naringin)	609480	542000	695290	1060000	1452000	1050000	2008500	2550000	1982500	665000	1338300	1370000	1118100	1646500	1050000	1170400	1550000	1824700	881000	833000	1395100	362000	532640	918000	1254300	1040000	863280	301000	273900	243000	156830	230000	199540	454000	597250	484000	882000	937280	936000	905830	894000	999280
Naringenin 7-O-glucoside (Prunin)	5838900	5770000	6582800	16800000	17475000	16500000	11400000	10425000	10600000	8201900	10800000	11901000	20000000	20105000	19664000	18900000	19047000	18200000	17709000	18000000	20671000	9460000	10601000	10600000	19825000	19200000	19046000	6520000	5838600	5560000	7827000	7190000	6708900	9910000	9745000	11100000	12400000	11241000	11700000	10730000	11400000	11133000
Naringenin	141000	150000	139000	894000	828000	848000	795000	793000	832000	607000	684000	639000	851000	786000	809000	678000	740000	806000	712000	729000	741000	171000	132000	172000	1410000	1550000	1540000	43600	55200	53400	66300	61800	72200	254000	293000	276000	577000	596000	552000	479000	556000	503000
Phloretin	129000	96000	137000	174000	242000	209000	116000	111000	110000	77600	68900	61200	243000	143000	240000	290000	258000	315000	235000	229000	224000	490000	600000	519000	208000	195000	223000	684000	642000	386000	400000	376000	309000	200000	354000	246000	255000	273000	264000	261000	296000	265000
Eriodictyol	4103900	4207700	4912100	1473900	1311700	1522000	3068100	2947100	3879800	2006600	1726000	2907500	3112400	3177800	4417900	3890100	5200600	4434400	2868300	2776100	3885100	2519300	4546400	3565000	4255300	5689800	4723200	6037500	6228100	4417500	5401600	5442500	4886500	3549400	3020100	3669400	3393700	3560100	3799800	3876900	3823400	4268600
Hesperetin 5-O-glucoside	609000	672000	818000	1430000	1140000	1470000	768000	723000	746000	690000	750000	844000	974000	826000	967000	853000	928000	1050000	1110000	867000	780000	680000	843000	718000	504000	579000	520000	1440000	1300000	1220000	1590000	1250000	1480000	2020000	2030000	1870000	1070000	991000	973000	1090000	1110000	974000
7-O-Methyleriodictyol	9	9	9	9	9	9	9	9	9	9	9	9	9	9	9	9	9	9	9	9	9	9	9	9	9	9	9	9	9	9	9	9	9	1154500	9	9	63565	92752	62502	76329	75919	63660
Hesperetin	23000	16239	34200	32775	33800	28813	34200	34356	26500	9	23700	24054	23800	11972	9	9	13300	26491	15200	21487	20200	34824	38800	49188	16900	14920	19800	111660	88100	84945	48700	71464	62400	9	32700	26779	27696	37700	28243	36400	32213	35600
Hesperetin 7-rutinoside (Hesperidin)	4150000	4070000	3880000	3510000	3740000	3710000	2380000	2320000	2190000	2710000	3180000	3090000	1900000	1720000	2260000	1910000	1840000	1870000	1970000	1820000	1650000	2240000	2420000	2220000	4730000	5510000	5700000	4890000	4490000	4060000	5550000	5440000	5900000	8250000	8600000	8170000	4110000	4300000	4390000	4450000	4770000	4700000
Naringenin chalcone	18849000	16269000	22225000	21984000	23786000	21676000	28273000	27344000	29254000	11868000	11872000	14825000	19177000	16872000	20876000	22296000	21848000	22380000	19568000	17858000	20563000	22053000	23920000	26789000	14403000	16454000	15219000	36612000	36241000	30307000	32571000	37524000	34622000	24475000	25528000	28079000	24084000	22218000	24231000	23102000	23837000	23674000
Pinocembrin (Dihydrochrysin)	40263	52852	55347	151900	62532	53387	185870	155030	184160	44262	37740	60356	16346	9	15425	9926.2	6318.6	22058	27818	9	14891	51388	51700	65230	28862	11240	24102	126260	162420	123310	105540	116560	174490	202650	197900	202020	65210	77005	96232	88048	82297	80458
Isosakuranetin-7-neohesperidoside (Poncirin)	7980000	6112200	7150000	21578000	19900000	23775000	8210000	8590400	10100000	72204000	69500000	74181000	12300000	10503000	10300000	11259000	11600000	10986000	11700000	10563000	11600000	5435200	10500000	13568000	1510000	1262200	1240000	4650000	4350000	3675300	6960000	6241700	8560000	11302000	13000000	10772000	12911000	13500000	12863000	13300000	13447000	12300000
Isoliquiritigenin	87363	81113	83149	55249	55363	52318	82710	61508	85030	44030	58112	42309	34972	46698	49822	48378	56138	48912	47337	38761	55902	78117	98701	63817	47146	20588	20016	193770	150460	171420	186450	204290	216140	237370	169500	254300	139090	106230	127540	109390	101440	117300
Afzelechin (3,5,7,4'-Tetrahydroxyflavan)	1070600	1525100	971350	1125200	1121200	1142800	1567800	1282300	1337700	645630	638830	899630	965970	949220	999500	1072300	1271200	1105400	1012600	1081900	1209800	478930	554310	563680	897910	1010700	858270	751250	765090	571190	805030	719150	866950	1039900	888910	1223600	1213600	803960	932380	932460	856260	917880
Butein	49200	55028	41300	9	9	44265	89100	95625	98800	9	9	9	48600	47884	48400	66627	50200	65630	57900	47442	51100	9	9	9	9	9	9	9	9	9	9	9	9	9	9	9	35893	36100	27786	32600	39819	35600
Homoeriodictyol	517000	366430	728000	698160	650000	845900	666000	767720	797000	216210	387000	637230	313000	184290	213000	207320	215000	242280	220000	244780	347000	885450	900000	959640	9	9	9	3914100	2740000	2690800	1330000	1465100	1560000	565420	702000	676330	1004300	774000	853800	968000	1096100	915000
Isosakuranetin (4'-Methylnaringenin)	9	9	9	9	9	9	9	9	9	9	9	9	9	9	9	9	9	9	9	9	9	9	9	9	9	9	9	9	9	9	9	9	9	3545200	9	9	163460	169000	180710	181000	188780	189000
4',5,7-Trihydroxyflavanone	287000	388720	426000	1376700	1370000	1370600	1330000	1285300	1320000	940580	1090000	1064000	1310000	1272300	1280000	1045200	1170000	1250200	1150000	1153200	1110000	250010	256000	237920	2420000	2585800	2570000	74276	67300	58306	108000	88155	108000	442550	446000	454490	947040	947000	887980	870000	865860	874000
Isovitexin 7-O-glucoside (Saponarin)	6800000	7440000	7250000	5520000	5880000	6190000	3990000	4010000	3690000	3130000	2550000	2380000	3570000	3430000	3800000	3800000	3630000	4400000	3770000	4100000	4570000	6140000	7000000	6510000	6610000	6740000	6760000	4120000	5140000	4100000	3470000	3040000	3040000	9150000	9260000	9760000	5030000	5000000	5550000	5620000	5630000	5370000
Deoxyrhapontin	141300	180260	154320	258470	212520	239430	137680	112370	98253	94501	105640	120230	444160	1139900	914490	760800	618930	553170	580600	428130	483240	167300	108970	170660	101480	69738	91540	100270	109530	59767	101480	125060	122990	83040	51777	90730	246410	196220	227080	209070	135040	160720
Narcissoside	1690000	1653100	1340000	1413500	1690000	1654600	1140000	1003400	1070000	966300	990000	1028300	1040000	1036000	1350000	1325200	1300000	1301300	1360000	1356600	1200000	1173700	1430000	1533800	1960000	2390500	2380000	1873500	1670000	1672100	2630000	1887200	2340000	3848200	3590000	3589100	1255100	1610000	1823900	1890000	2031300	1980000
Hyperoside	21700000	12008000	12700000	5240000	5040800	4640000	2196700	4720000	2342900	3600000	4287000	4150000	3266400	2470000	2510000	1790400	2430000	1973600	2220000	1996500	2150000	2800800	1600000	2024500	19600000	16516000	8950000	4779300	6130000	5330300	7880000	6257600	10200000	13658000	8870000	11550000	8060000	5144400	9510000	5522500	5640000	4549700
Isoquercitroside	11300000	9210500	11500000	4070000	4393100	4980000	2488800	6520000	3049400	7410000	3315700	3280000	2366600	3490000	2570000	2041500	2410000	2797600	2110000	2250900	2190000	2065800	1800000	2513900	9440000	8720500	6850000	5424100	4600000	6896800	14000000	6602000	7370000	9441500	8920000	11600000	8040000	4629100	6580000	5123500	4840000	6769200
Tiliroside	2170000	1800000	2530000	126000	102000	132000	544000	547000	657000	5860000	5420000	5920000	263000	200000	177000	253000	224000	224000	182000	213000	186000	349000	927000	1000000	779000	693000	570000	384000	964000	471000	614000	662000	786000	1200000	1110000	1110000	1080000	1110000	1100000	1090000	1210000	1180000
Isoschaftoside	151000	232510	217000	2665900	2770000	2783600	547000	533880	519000	2557500	2540000	2108600	2250000	2037700	2430000	2645700	2550000	2548400	2930000	3061200	2530000	3395400	3820000	3981100	1160000	1151400	1230000	1458200	1340000	2072500	2770000	3322500	3120000	1417300	1350000	1592600	1836500	1770000	1776700	1840000	1762400	1790000
Orientin	1490000	1535900	1500000	614000	596380	715000	223960	288000	326600	709000	419490	441000	335590	445000	313000	355610	248000	259990	320000	253260	179000	254730	208000	162720	541000	764810	605000	726100	835000	705040	799000	1055900	819000	2010300	1800000	1592600	626000	773610	678000	793060	725000	759510
5,7-Dihydroxychromone	54300	83323	135000	45619	38400	37538	134000	197610	156000	288310	375000	478900	79000	91920	71500	89699	95900	73462	65200	117700	71200	504890	858000	694420	96200	94383	61600	190500	228000	218510	395000	379440	355000	165410	206000	170190	180900	169000	214000	193000	188220	176000
Herbacetin	2191300	1980000	2316500	2653900	2319100	2402200	1079700	1114200	1566400	2548300	2636500	3039000	1845100	1025700	1497100	1412300	1665700	1500500	1072400	1449300	927250	2614400	2773700	3160200	495100	9	9	19583000	14650000	15831000	12865000	11946000	12342000	5015500	5103700	5343500	3566400	4375400	4309000	4999900	5261300	5018300
Gossypitrin	2950000	2914000	3230000	8217300	8770000	8796200	4700000	4400600	4640000	4250600	4290000	4999300	5590000	5434500	6410000	6153200	5810000	6125100	5590000	5818600	5110000	3611600	3850000	3742900	2860000	3185700	3300000	5565200	5250000	4855100	7900000	5482200	6670000	8321700	8670000	8689500	4940000	5160000	5411800	5150000	5706000	5530000
Engeletin	12021000	10277000	11577000	9	9	9	9	9	9	9	9	9	9	9	9	9	9	50491	9	9	9	456000	173150	438130	7595500	7225500	7582300	1688700	1191600	2001100	1264500	1154600	1205400	2302000	1662700	1777700	2865100	2886500	2647200	2612500	2775800	2483400
Astilbin	280000	254090	188000	432680	480000	581210	350000	375830	353000	398080	377000	388560	486000	528910	448000	529880	471000	483100	553000	530300	517000	295680	252000	305220	445000	377420	460000	203620	223000	286060	597000	335460	413000	312220	324000	397610	340730	376000	279220	439000	311760	478000
Persicoside	457000	451300	402000	793350	601000	640260	1470000	1354800	1320000	2682500	2550000	2164800	841000	798090	841000	752520	792000	705680	860000	819310	960000	988010	1380000	1285600	1520000	1635300	1560000	353440	369000	395300	428000	471920	374000	513820	469000	562820	795020	808000	798860	806000	936640	864000
Pedalitin	1389200	1984300	2032200	1471800	1540100	1614400	991430	984780	874690	750410	685480	747490	2434200	2315200	2791500	3013300	2980600	2651100	2581400	3030000	2277900	807720	781650	1043600	1430600	1250800	1116900	1891300	1780400	1977000	1300200	1399200	1584800	1502800	1697500	1197600	1453600	1646800	1438500	1756900	1624900	1460000
Isorhamnetin 3-O-glucoside	3420000	1740900	3060000	1908100	1830000	1737900	19700000	18285000	18700000	7753100	7500000	8602700	1440000	818350	1120000	1204000	848000	1329800	813000	1212000	1360000	1333800	2460000	2562800	2390000	3370600	2420000	1855700	3370000	1584700	725000	1633600	2740000	3038700	4880000	3320400	3730300	3930000	3970600	3880000	3993800	3860000
Vicenin-3	336000	411110	375000	5218700	5840000	5527500	1000000	1111500	1120000	4911500	4970000	4344100	4450000	3909100	5120000	4913200	4990000	5276700	5840000	5812900	4900000	7026900	8040000	8036400	2450000	2393600	2330000	2971200	2760000	4129800	5830000	6727600	6300000	2828200	2750000	2886600	3230200	3600000	3491900	3390000	3732800	3480000
5,7-Dihydroxy-3',4',5'-trimethoxyflavone	44500	50730	46700	8580.8	10600	9425.3	22900	26207	23000	11913	9270	10608	6730	10342	12900	8540.1	12500	13615	17100	16806	16700	55989	30100	45026	9	9	9	72054	80200	136560	133000	101260	129000	59190	75800	75046	34252	38700	33066	39700	40906	36500
Apiin	9069900	8893100	9437700	13285000	12753000	13470000	2573900	2683900	2824000	4541200	3802800	4115800	9757100	7530000	9813500	10787000	9455400	10106000	8106000	10337000	10700000	9041700	9809800	9355000	11155000	11272000	10872000	5703600	8146700	4249800	5081800	3794400	5311500	6943800	6812800	7869900	7022400	7826700	6782000	7327700	7713000	7341000
Puararin	750160	528770	1041000	426080	434200	354310	318620	433870	280930	407880	419860	464200	283260	255770	439090	288990	379280	387200	379620	325170	536910	259170	257230	229770	324790	274210	297240	261010	301310	367980	488640	531860	610000	642460	691670	936340	487150	504870	364580	416130	403150	456750
Schaftoside	407000	490340	453000	5962200	5880000	6430900	1130000	1353600	1150000	5710300	6000000	4984000	5100000	4700600	6000000	6531900	5830000	6047300	6350000	6052600	5920000	7834600	8720000	8856100	2520000	2622900	2570000	3478900	3250000	4153600	6540000	7540000	7610000	3479300	3080000	3419900	3703900	3670000	3893400	4160000	3934900	3860000
Diosmin	9	9	9	1165500	1210000	1103600	442000	552150	550000	879040	870000	874090	657000	440830	645000	462190	420000	426930	524000	516480	348000	437250	497000	640820	1560000	1652700	1710000	763020	848000	898810	1200000	1108400	1330000	1672000	1730000	1685900	914790	802000	885910	775000	977850	759000
Phloridzin	412000	335290	297000	5172200	5390000	5435300	1590000	1812100	1610000	1518000	1620000	1469100	4130000	4223700	3770000	4395900	4000000	4771200	4020000	4047800	3750000	857870	856000	695830	2430000	2630700	3020000	124120	161000	94075	251000	239530	347000	859320	817000	874890	1290500	1580000	1495200	1520000	1453700	1440000
methylQuercetin O-hexoside	11100000	9335800	11900000	11600000	12336000	11500000	17181000	16400000	16067000	8010000	6851000	9240000	7025900	8040000	6710000	7310600	6690000	6288600	7460000	7199000	10200000	3515100	4560000	4137300	11000000	10471000	9160000	5442800	3760000	4412800	2450000	4658100	3620000	3712200	2980000	4321300	8440000	6989000	7020000	7420800	6510000	6545200
Kaempferide	260000	377910	376000	240000	336580	363000	358190	320000	311510	760000	811830	729000	312480	408000	230000	343480	237000	436010	188000	362580	485000	382140	368000	380610	646000	721760	638000	121570	204000	179620	428000	497970	241000	676200	695000	721280	385000	422210	392000	393310	415000	395750
Ayanin	901000	908890	371000	971000	989090	852000	503550	506000	522450	1060000	1118700	1220000	424970	356000	492000	527920	539000	458230	742000	606890	444000	386040	1280000	996390	308000	222190	348000	137790	166000	170680	128000	128600	95100	79418	123000	83527	429000	478760	509000	531430	535000	486110
Isorhamnetin O-hexoside	22300000	18436000	23900000	18900000	18882000	22900000	31150000	26900000	27386000	16200000	14809000	13700000	11809000	12400000	11000000	12888000	15000000	10539000	11000000	12164000	18400000	7042400	9450000	7606800	21100000	18868000	16800000	6490200	6260000	7712000	4720000	7957200	5370000	6578000	7400000	7365700	13100000	12096000	11700000	11401000	11100000	12696000
Isorhamnetin 5-O-hexoside	20600000	16120000	20200000	19800000	19138000	24400000	30018000	28300000	25855000	15500000	14225000	13100000	11916000	12100000	10100000	12549000	13800000	9718600	11500000	10825000	13100000	7354000	8270000	7150000	16300000	18399000	15300000	7509500	5580000	6815000	4240000	7980800	5920000	5984800	6610000	6742800	12300000	11860000	12900000	10614000	9790000	12153000
Kaempferol 3-O-glucoside (Astragalin)	1480000	803100	1280000	17400000	16196000	17400000	16688000	17800000	14073000	19100000	13249000	17500000	21113000	19200000	22400000	18165000	16200000	20901000	20100000	22799000	26200000	4476800	7460000	6700800	10500000	8260900	6860000	1778700	1770000	1039100	1910000	1476200	2180000	2162400	1090000	1328600	9730000	11461000	8350000	10342000	8260000	8182400
Quercetin 7-O-rutinoside	6640000	5802500	9	43500000	48557000	51900000	8838800	9200000	10164000	19400000	23316000	18000000	60680000	47900000	45500000	50872000	44200000	45903000	50500000	46962000	39900000	4594700	4670000	5706100	61900000	65229000	63200000	9	9	9	9	9	9	9	9	9	8340000	18118000	15700000	15984000	16100000	15640000
Di-O-methylquercetin	2560000	3640000	3730000	952000	1140000	1090000	2120000	2240000	1890000	2000000	2310000	3060000	812000	946000	947000	970000	971000	878000	698000	1100000	1280000	2590000	2930000	2930000	508000	463000	475000	2300000	2860000	2970000	3660000	3460000	4460000	853000	947000	730000	1950000	1860000	1970000	1960000	1960000	2010000
Kaempferol	1930000	1440000	2370000	2050000	2280000	2820000	2790000	2450000	2010000	764000	1490000	1900000	843000	593000	633000	668000	809000	780000	680000	661000	835000	2920000	3010000	3060000	176000	120000	108000	16400000	10900000	10300000	4940000	5340000	6270000	2400000	2550000	2540000	2920000	3150000	3200000	3320000	3330000	3260000
Quercetin 3-O-rutinoside (Rutin)	3880000	3840000	3720000	3620000	3540000	3400000	2320000	2320000	2250000	2790000	2820000	3050000	1970000	1850000	2290000	2010000	1880000	2010000	2020000	2120000	1800000	2390000	2500000	2490000	4590000	5340000	5560000	4860000	4450000	4360000	5850000	4540000	5570000	7670000	7970000	8080000	4060000	4560000	4590000	4460000	4690000	4470000
Quercetin	7460000	6090000	7610000	10300000	10700000	12200000	4930000	4240000	5590000	6220000	7350000	7970000	7820000	5000000	6000000	6670000	7070000	6890000	5690000	7120000	5530000	12700000	12600000	13400000	1350000	1140000	1130000	71100000	55400000	53400000	40200000	36100000	38400000	16000000	19400000	18700000	14900000	16300000	18000000	19400000	19200000	20000000
Quercetin 3-alpha-L-arabinofuranoside (Avicularin)	1982600	1830000	1338100	13800000	11354000	12700000	2836700	3380000	3607600	8120000	9457300	6700000	5330000	4623000	7859500	4380000	11090000	6660000	8952400	6350000	4862400	1940000	2552200	3100000	2538200	3270000	5207600	2990000	2353200	4170000	5946300	5810000	5540100	8310000	15876000	7220000	7050000	8046000	4880000	5426100	5310000	5014500
Kaempferol 3-O-rutinoside (Nicotiflorin)	7560000	6820000	8380000	2870000	3130000	2870000	1760000	1790000	1560000	2380000	2660000	2580000	2070000	1940000	1880000	2200000	2150000	2020000	2490000	2330000	2240000	1340000	1740000	1780000	1760000	2150000	2250000	5480000	4580000	5640000	4500000	4260000	6380000	6690000	6480000	6600000	3680000	3730000	4000000	4170000	4230000	4080000
Myricetin	5020500	4293000	5260900	2178900	2071400	1757000	1911200	1829300	2027500	3425700	3411000	4156100	4454600	3764600	4492900	4876000	5433700	4084700	4306400	4281800	3602200	5061700	6347100	6575300	1560700	1722900	2847300	37516000	33787000	34153000	23881000	27147000	22404000	6201600	7302800	6597600	5610400	8031200	9647300	9314100	9284900	10096000
Kumatakenin	134780	262370	185520	107670	79359	50976	75171	83056	74772	74021	96224	72043	141430	72588	111060	76311	79062	113060	85406	100930	74522	61632	174970	72341	75590	60691	9	286920	195700	195350	57669	104150	144140	4257800	65741	56642	309780	351550	397170	390070	391630	395510
Kaempferol 7-O-rhamnoside	48300000	39421000	54300000	9	9	9	6388300	7530000	7253400	9	9	9	9	9	9	9	9	9	9	9	9	2434300	761000	1270300	7930000	9677800	6690000	12497000	13100000	15991000	3380000	5709200	4240000	10683000	8660000	8596600	8540000	10195000	8820000	7596300	7990000	7920000
Dihydroquercetin (Taxifolin)	5279700	4618800	5965800	5622200	4448700	5401200	3329700	2991900	3397300	3445400	3716500	4443600	3731900	3793100	3780700	3755600	3664900	3537800	3738900	3678600	3798000	2410900	2298200	2649700	3119000	3240200	3307200	4646900	4073600	3880700	5795900	5011100	6123900	7422200	7549900	8213900	4530800	4330300	4664800	4997700	4808400	4898200
Isorhamnetin 3-O-neohesperidoside	33155000	23543000	22912000	18497000	20476000	17322000	36849000	27999000	31558000	5121900	4621000	5371500	54407000	79925000	39451000	44187000	70402000	51755000	52257000	37876000	57969000	7534400	13241000	15310000	34336000	38085000	30951000	2063100	2937300	2186000	1012600	3627300	1996000	5951600	6509000	7525600	25633000	30816000	28045000	29844000	33684000	34051000
Myricetin 3-O-rhamnoside (Myricitrin)	85200	88500	69900	566000	629000	704000	68600	141000	61500	387000	534000	697000	1400000	1430000	1580000	1800000	1460000	1540000	1800000	1490000	1420000	616000	1450000	1000000	163000	147000	148000	5410000	8320000	5430000	15300000	17600000	17600000	26800000	23400000	26100000	5030000	5210000	5510000	5410000	5890000	5910000
Kaempferol 3-O-robinobioside (Biorobin)	8330000	7010000	8330000	2850000	2800000	2840000	1670000	1680000	1430000	2290000	2560000	2410000	1940000	1910000	1890000	2100000	2160000	2060000	2480000	2280000	2120000	1280000	1530000	1690000	1640000	2070000	2250000	5460000	3870000	4930000	4810000	4480000	6210000	6950000	6650000	6490000	3540000	3620000	4190000	4100000	4090000	4230000
Kaempferol 3,7-dirhamnoside (Kaempferitrin)	2123100	1384200	3807500	4585800	3298400	4719100	7339800	9363500	11142000	5049100	6006900	4282900	5851100	7180400	4180800	7604400	7213000	8438500	5287300	7000000	4642800	1927600	1363100	1175000	2286300	2112800	2340700	9	561780	577240	821550	1122800	927730	2141000	1529300	1652400	3398700	2853100	3096800	2539100	2803200	2418200
Dihydromyricetin	1150000	932590	1110000	1001800	1080000	1197800	1710000	1744500	1610000	1476900	1290000	1058300	1290000	1591900	1520000	1603300	1470000	1375100	1460000	1522600	1540000	869910	864000	790250	1460000	1633300	1670000	1041200	1190000	953440	1300000	1802200	1620000	3307900	2960000	3394500	1340200	1390000	1528000	1790000	1501100	1650000
Aromadedrin (Dihydrokaempferol)	1110000	904310	1150000	1575400	2020000	1684800	14600000	14624000	14800000	1741400	2190000	2635800	462000	505770	700000	1016300	989000	1496700	812000	735360	895000	2412500	3490000	4228800	1030000	950680	1290000	4298700	5070000	4515200	6290000	6507300	5670000	3088800	2640000	2790400	3203600	3250000	3352900	3320000	3569800	3650000
Icariin (kaempferol 3,7-O-diglucoside 8-prenyl derivative)	9	9	9	10517000	10376000	9565800	3814400	3597500	3014300	4836200	3909600	5189100	16348000	13938000	19887000	17860000	17015000	15335000	15043000	17732000	13038000	6610200	7069700	7796400	5823200	6255200	6006100	3563900	4461200	3075500	3693700	3182100	3819400	1903300	2259600	2541100	6307500	7172000	7889400	6290500	7081100	7191700
Troxerutin (Trihydroxyethyl rutin)	830530	1126800	1124100	1208400	1117900	1218300	947490	874190	1605700	1006700	1681400	1082800	1700900	786800	1573900	1216400	1234900	989540	1325600	1104000	1297900	1075300	1091300	898140	1676000	1488300	1193600	1234600	912520	1093800	1193500	1071800	972390	848400	1148600	1049400	1092600	1197100	1007100	1093200	1164800	1233200
Quercetin 4'-O-glucoside (Spiraeoside)	498000	474000	627000	962000	1460000	1250000	561000	490000	632000	540000	504000	713000	749000	644000	683000	732000	857000	906000	756000	656000	758000	607000	608000	603000	369000	454000	391000	1090000	1030000	896000	1240000	1000000	1190000	1480000	1550000	1490000	755000	856000	947000	759000	671000	772000
Quercetin 3-O-glucoside (Isotrifoliin)	503000	473000	589000	1160000	1140000	1040000	536000	513000	588000	468000	570000	633000	722000	757000	697000	731000	713000	715000	704000	643000	708000	578000	602000	610000	424000	480000	418000	1130000	1040000	867000	1180000	871000	1190000	1460000	1260000	1570000	778000	662000	825000	720000	880000	801000
Kaempferol 3-O-galactoside (Trifolin)	118000	151610	117000	911000	706990	528000	1420200	1220000	927060	495000	735140	679000	1358700	2140000	963000	1270300	1330000	1039300	1010000	1097700	2290000	126340	272000	192140	263000	336600	352000	151020	96400	77820	64400	124280	102000	114140	169000	145140	573000	429480	366000	784500	397000	338320
3,7-Di-O-methylquercetin	191000	151720	177000	61210	58000	61349	110000	105520	130000	24813	35100	42821	54600	38667	43300	42500	47500	59960	47400	53765	71200	149660	147000	107880	9	9	9	80621	88900	91756	87000	112740	109000	36689	87500	65328	89669	104000	60645	102000	80438	67300
Kaempferol 3-O-rhamnoside (Kaempferin)	12800000	10018000	13400000	135240	162000	192410	9	3995100	9	1454200	684000	1104500	110000	98605	76300	92363	75200	112250	74100	80312	121000	1203000	3770000	1445400	4180000	3780200	2770000	13488000	20700000	10136000	32800000	35017000	53600000	29067000	29200000	30608000	11595000	13100000	15275000	14500000	13938000	14300000
Fustin	6990000	7537600	5480000	5156000	4680000	5056100	9080000	8757700	7330000	2037200	1740000	1425800	9150000	10162000	8070000	9763800	10200000	10358000	10200000	7836900	10200000	2179300	3480000	2795400	4780000	4808900	4970000	2198000	2860000	1760500	948000	2282700	1400000	2845300	2390000	2735400	4993300	5200000	5479200	5800000	5999400	4960000
Syringetin	227000	218620	259000	31551	33700	31184	340000	351400	275000	45536	60400	121680	60600	86395	51300	38670	106000	92432	72300	35944	54200	83842	69600	84029	9	9	9	140180	260000	236740	95800	108550	254000	9	9	30098	89519	118000	128700	118000	140510	150000
Laricitrin	24613000	23322000	29082000	9	933210	1147700	14319000	12804000	10529000	9	4388800	4735300	9	9	9	9	9	9	9	812340	927690	8785700	15192000	10761000	1668500	1477300	9	7207700	7880800	16839000	35731000	25661000	29063000	3634800	4431500	9	6719900	7876200	10507000	10346000	10138000	8626300
Kaempferol-3-O-robinoside-7-O-rhamnoside (Robinin)	589000	487520	491000	23968	9620	19941	9	9	9	473040	413000	388130	71000	71859	77100	76786	92200	88485	98400	65246	57000	99806	222000	230600	71800	69042	82200	96952	105000	84269	146000	119330	157000	167410	359000	181050	130230	141000	154370	204000	178080	178000
Myricetin 3-O-galactoside	501000	377000	426000	867000	845000	590000	336000	344000	287000	512000	642000	514000	803000	530000	688000	754000	622000	693000	735000	646000	633000	409000	409000	434000	622000	691000	664000	518000	493000	530000	484000	460000	523000	660000	678000	735000	485000	527000	623000	542000	556000	649000
Morin	7620000	6290000	7380000	9680000	11600000	11800000	5230000	4740000	5550000	6380000	7450000	8010000	7940000	4620000	5480000	6670000	6760000	6860000	5750000	6830000	5550000	11800000	13800000	13800000	1410000	1270000	1010000	71700000	55300000	53300000	38500000	36900000	38200000	16300000	19000000	18400000	13400000	16700000	16500000	19000000	19500000	20500000
Selgin 5-O-hexoside	17400000	14631000	14500000	12600000	15014000	15100000	19701000	20100000	18910000	10600000	8782600	8610000	10002000	7910000	8710000	8919500	9140000	7677000	9110000	8986700	11800000	4565200	6380000	5118700	14200000	13942000	11400000	5683900	4280000	5301000	3250000	6693400	4630000	4407100	4020000	5555200	10800000	8603400	8440000	8594100	7840000	7915500
O-methylChrysoeriol 5-O-hexoside	452000	631920	386000	80700	45456	63400	9	40900	62516	470000	465360	351000	64029	9	76500	65850	47900	63669	56500	51376	41200	154190	476000	261780	128000	190600	179000	183310	134000	159210	240000	258180	362000	290600	248000	338640	171000	242120	222000	201730	204000	181930
Naringenin C-hexoside	11800000	12292000	14400000	10500000	11393000	11400000	4670700	3200000	4199300	5520000	5055300	5800000	7369000	5640000	8030000	6177500	4830000	7528300	6960000	6815900	8510000	7006600	8470000	8978100	9190000	11059000	9790000	7378400	7760000	6906300	6960000	5063500	5610000	13775000	15000000	17986000	10400000	8440900	9000000	8690500	9430000	8527400
C-pentosyl-C-hexosyl-apigenin	850000	683310	951000	8310000	9162500	7940000	4975100	5080000	4530600	10700000	10220000	8000000	6531600	6670000	6620000	6345000	5630000	6001800	7240000	9	9	3250200	3480000	3264200	5850000	4787600	3970000	1908000	1960000	2683100	4520000	5391100	5370000	5449800	5620000	7034400	4340000	6701500	4960000	5457000	4920000	3921200
Apigenin C-glucoside	1140000	1208200	914000	1680000	1481300	1790000	1638400	1390000	1281100	541000	320470	429000	950320	912000	1150000	1098700	1150000	1164100	961000	878610	1100000	1982200	2050000	1635000	2440000	2947200	2590000	1077200	1200000	1039300	1330000	863800	1030000	1952600	1540000	1281000	956000	1079100	1120000	1242600	1440000	1408400
Chrysin O-hexoside	544000	262100	403000	294000	271720	301000	974520	905000	669990	1310000	1312800	1290000	124050	209000	170000	182430	169000	100420	158000	101510	194000	229860	392000	285230	205000	180780	170000	174730	228000	202090	308000	341360	347000	379740	390000	541920	463000	449730	411000	400720	398000	317710
Acacetin C-hexoside	38600	9	9	301000	514350	268000	233780	292000	348540	447000	433670	564000	554980	535000	508000	373050	365000	277820	448000	470420	503000	182300	267000	151860	340000	451040	387000	108180	9	9	195000	297790	319000	420600	285000	477600	398000	311100	293000	384110	378000	509950
O-methylnaringenin C-pentoside	2200000	1875600	2390000	1410000	1392700	1370000	750960	1160000	741840	577000	1043600	782000	783200	540000	732000	806740	1100000	1086400	1030000	959950	1110000	164890	362000	240460	727000	1175900	797000	783040	777000	1015400	756000	1212800	1000000	1907900	2230000	2244800	1040000	1258800	1200000	978600	1200000	1108700
Chrysin C-hexoside	1590000	1835400	1600000	9	9	9	9	9	9	9	9	9	9	9	9	9	9	9	9	9	9	2157700	1590000	1936600	9	9	9	1488300	1460000	1072100	1000000	1072200	631000	451110	743000	626490	745000	734220	839000	798150	845000	858660
di-C,C-hexosyl-luteolin	1400000	921930	1690000	2410000	1961100	2400000	298590	343000	473900	3730000	3403400	2970000	2047800	1550000	1980000	1914700	1480000	1913700	1760000	2572700	2330000	567160	1230000	968740	1680000	2273200	1740000	1080300	1180000	1093200	2990000	2880400	2590000	2452300	3400000	4111400	2000000	1727500	1950000	1801300	1620000	2196900
Luteolin 6-C-glucoside	14300000	14876000	15700000	24600000	23745000	25800000	3856400	4100000	5052700	6060000	6253300	7000000	16466000	11600000	16200000	17683000	18000000	18797000	15900000	15493000	17300000	11650000	18600000	14718000	41700000	39785000	41500000	9219200	10400000	7373300	11500000	6153800	9410000	33865000	33900000	37715000	16200000	16838000	17300000	17499000	17200000	17042000
C-hexosyl-apigenin O-hexosyl-O-hexoside	908000	635440	798000	3600000	3271600	2780000	1026100	788000	1019200	2560000	1777000	2190000	2376700	2180000	2260000	2553200	1950000	2001700	1810000	2042100	2370000	1378300	1480000	1239600	3960000	3673700	3640000	579600	621000	507240	579000	440550	513000	1488400	1680000	1697500	2230000	1920300	1380000	1852200	1500000	1439800
C-pentosyl-chrysoeriol 7-O-feruloylhexoside	36400	30500	21900	19800	20786	22500	9	9	9	21700	9	9	9	16200	9	9	9	9	9	9	9	9	9	9	43700	9	9	9	105000	127630	122000	83992	51000	1233400	922000	730070	268000	144830	134000	170160	140000	158800
Spinacetin	4930000	5262300	3500000	1420000	1359700	1460000	4139400	3950000	3631900	1300000	1383800	1660000	1279700	1060000	1560000	1512800	1600000	1604500	1700000	1489900	1650000	544120	907000	900500	800000	861440	829000	820110	861000	1123400	913000	1143300	1430000	1572300	1370000	1537300	1680000	1614100	1680000	1670600	1660000	1814500
Tricin O-glycerylhexoside	1220000	1049800	1060000	1450000	1762200	1520000	166440	246000	185310	373000	425160	495000	1071400	792000	1010000	1138700	1290000	1546000	985000	856410	1230000	1112400	1100000	918900	1470000	1260700	1120000	739050	898000	468620	486000	310710	584000	806240	660000	832920	780000	960410	828000	625130	734000	826560
O-methylChrysoeriol 7-O-hexoside	400000	717730	453000	78300	60520	99400	9	42400	24698	495000	557460	448000	44525	9	9	9	72300	61391	9	9	67200	170670	466000	304340	164000	198480	201000	211650	155000	177770	295000	279230	377000	292600	243000	372640	237000	250740	250000	228640	214000	192530
C-hexosyl-chrysoeriol O-hexoside	3540000	3417000	3220000	512000	593830	573000	270760	325000	9	9	9	9	662650	785000	833000	846780	954000	766720	764000	661960	1280000	9	9	9	9	524480	587000	9	9	9	9	9	9	694360	437000	277660	693000	9	768000	759920	788000	767310
Luteolin O-hexosyl-O-pentoside	585000	414860	606000	779000	693730	897000	546240	353000	452920	580000	556470	626000	611710	542000	639000	542840	541000	724240	989000	660900	830000	902540	1260000	1343800	1600000	1952600	1640000	640790	858000	787700	1130000	813680	588000	1225500	1390000	1691900	1220000	862340	768000	888380	780000	939640
Apigenin O-hexosyl-O-pentoside	1030000	906270	980000	1350000	1314100	1230000	282530	270000	296110	480000	350370	418000	845210	779000	976000	957240	900000	1046000	762000	919140	1040000	710540	931000	927480	1160000	1192100	960000	536560	880000	505000	400000	423360	539000	734430	520000	844750	649000	750100	750000	578070	640000	626770
Chrysin 5-O-glucoside (Toringin)	9	9	9	956000	810710	778000	168140	144000	166940	92600	9	121000	329710	473000	356000	317730	324000	186350	287000	179110	301000	170760	165000	9	133000	180030	9	243500	329000	224860	104000	244300	196000	200550	197000	198590	290000	152400	237000	198570	128000	131860
Luteolin 3',7-di-O-glucoside	7840000	7581000	9880000	4140000	3685300	4000000	986130	1130000	1255700	855000	618500	755000	5107200	4660000	4520000	4809600	4700000	4770500	3400000	3524000	4210000	4921200	6800000	4447300	13000000	12767000	13500000	5351300	5210000	3498100	3930000	1864000	2310000	6233700	7080000	7659800	6020000	5031800	4340000	4423200	4270000	4112900
Acacetin O-glucuronic acid	219000	101050	154000	241000	235130	185000	294100	309000	255860	85000	127340	93100	127680	201000	180000	168780	168000	172560	157000	144340	238000	74706	9	94719	206000	246820	224000	9	9	9	9	9	9	146240	158000	203660	147000	132870	130000	131850	109000	170780
Chrysoeriol O-hexosyl-O-pentoside	88300	93972	118000	100000	84750	113000	30943	81000	66287	194000	200520	134000	118320	74200	98200	99688	98900	99801	56100	80168	60300	91174	128000	102150	116000	159500	151000	60165	58100	9	53300	9	79900	66222	35200	69793	83100	83328	91100	69666	82900	89935
Chrysoeriol O-hexosyl-O-hexoside	610000	502140	619000	354000	344340	305000	165980	161000	122610	104000	70708	60500	542160	254000	452000	379670	522000	426900	304000	356210	381000	217500	337000	243510	522000	684380	591000	124670	173000	152020	149000	88290	138000	147110	109000	156270	296000	236950	322000	316800	294000	231930
Chrysoeriol O-glucuronic acid	9	9	9	9	9	9	9	9	9	9	9	9	9	31300	9	9	9	9	9	9	9	13514	9	9	9	9	9	751500	763000	485230	542000	710560	325000	857350	1110000	1380200	352000	329040	267000	194070	196000	306990
Apigenin 6-C-hexosyl-8-C-hexosyl-O-hexoside	167000	168720	160000	123000	131300	117000	136000	69200	124840	83300	68941	9	56619	71300	160000	173820	147000	65824	152000	120780	138000	92821	129000	84691	61300	108670	105000	82955	108000	102390	53900	57791	62900	117100	118000	194380	171000	163980	204000	192550	67700	74663
8-C-hexosyl-hesperetin O-hexoside	463000	390480	396000	895000	892970	889000	9	399000	441620	966000	931600	1050000	696500	368000	613000	996590	620000	846790	667000	726540	709000	9	9	9	1260000	1318300	904000	170960	9	9	9	9	368000	270810	495000	417200	639000	378920	319000	437880	552000	410510
C-hexosyl-isorhamnetin O-hexoside	4620000	4261500	4040000	1650000	1793100	1180000	7887200	7350000	8506700	9	9	680000	6495600	3120000	5580000	4013300	3680000	4060600	3650000	4861600	6000000	746450	9	9	916000	600980	933000	9	9	9	9	9	887000	3188600	3480000	3572600	2350000	2983600	3000000	2369300	2500000	2930200
C-hexosyl-luteolin O-hexoside	1530000	1141600	1420000	1590000	1748100	1510000	415340	604000	460530	2550000	2802300	2650000	2292300	1580000	2050000	1966000	1710000	1767300	1880000	1796900	2280000	1054400	1150000	894870	1810000	1949300	1560000	1009600	836000	1207400	2660000	2484300	2260000	3421900	3960000	4429000	2410000	1686500	1700000	1816600	1730000	1753200
6-C-hexosyl-luteolin O-hexoside	295000	344590	398000	1320000	1325900	1630000	485670	588000	419760	810000	571220	661000	838400	719000	752000	659230	535000	715230	633000	682020	651000	134880	293000	145750	4230000	3966400	3600000	9	52200	55436	87400	93153	69100	291580	274000	198450	708000	742080	686000	664130	629000	539550
6-C-hexosyl-apigenin O-hexosyl-O-hexoside	388000	232800	450000	672000	9	344000	452270	9	9	445000	291190	9	242360	9	113000	91477	9	9	232000	123550	264000	335330	350000	384770	1160000	1177800	1230000	115410	111000	120930	145000	86079	9	193810	304000	448400	439000	526830	331000	150760	301000	146120
Eriodictiol C-hexosyl-O-hexoside	131000	155040	243000	1110000	1103200	1070000	240160	330000	354070	524000	407180	517000	499460	165000	523000	488960	516000	463420	504000	432510	518000	9	9	9	2460000	2933200	2920000	9	9	9	9	78870	9	9	9	9	468000	436540	452000	362510	275000	442690
Chrysoeriol 6-C-hexoside	9	9	413000	1430000	1060200	1040000	1275400	723000	1021300	1140000	710610	1430000	1105600	1310000	1240000	1237300	1060000	1111400	1030000	1049300	1580000	623630	484000	497340	871000	1080400	847000	511540	438000	304620	313000	367010	261000	622350	657000	1039900	1510000	884700	802000	530990	696000	573700
C-hexosyl-luteolin C-pentoside	9	9	9	2760000	2760900	3150000	318950	423000	465060	3640000	3022200	3490000	2824000	2320000	2180000	2491800	2810000	2370700	2410000	2308900	2460000	575010	1230000	1078100	1850000	1939800	1820000	728030	501000	900230	2020000	1816000	1800000	3493100	3140000	4202900	2080000	2381900	1850000	1796700	1640000	1551500
6-C-hexosyl luteolin O-pentoside	269000	268280	402000	1090000	1160400	1150000	216810	285000	270400	1580000	1330000	1590000	1226600	824000	894000	1045100	1000000	816900	1120000	1113800	1180000	252970	407000	450640	753000	865650	832000	317010	267000	316710	903000	848090	874000	1694000	1230000	1750400	954000	841510	896000	823410	826000	696670
8-C-hexosyl-apigenin O-hexosyl-O-hexoside	992000	1111000	1600000	2390000	1705300	1320000	1717500	1150000	1024800	980000	910130	1160000	638580	649000	9	449730	463000	573420	565000	498450	679000	1201400	1210000	1213100	3460000	2996600	2670000	384810	430000	402400	420000	380590	307000	1297400	741000	1208700	821000	612950	533000	607980	815000	928360
8-C-hexosyl-luteolin O-pentoside	9	9	9	620000	509130	528000	9	9	9	653000	478170	480000	436830	291000	593000	291520	426000	380060	287000	348010	423000	9	219000	9	398000	9	9	9	261000	271750	264000	330050	286000	648880	461000	575610	270000	265300	207000	158780	271000	374880
C-hexosyl-apigenin O-pentoside	3420000	4731700	4980000	15500000	17807000	13100000	9409800	9710000	10655000	16900000	16160000	15600000	11447000	12100000	15000000	14179000	11900000	12456000	14000000	14108000	13400000	7642700	12500000	10315000	9430000	9167300	12000000	4422700	4260000	4953400	7570000	11043000	11200000	13069000	14500000	14350000	7570000	11721000	9440000	10053000	11000000	9764500
di-C,C-hexosyl-apigenin	783000	9	924000	9	435180	600000	335490	274000	262440	268000	9	186000	482140	511000	578000	467130	616000	385540	471000	455520	605000	212740	400000	481410	795000	1042100	753000	462830	398000	652230	410000	406240	619000	271810	210000	193390	419000	330340	723000	464800	449000	527550
C-rhamnosyl-acacetin O-p-coumaroylhexoside	9	9	62300	276000	166300	72600	99511	67800	9	78200	154290	272000	280940	176000	307000	240760	334000	221840	241000	162970	357000	9	96100	139890	100000	89243	104000	9	9	9	33700	31082	9	9	9	9	94500	93466	145000	166460	199000	136140
Chrysoeriol C-hexosyl-O-rhamnoside	1680000	2063700	2560000	9700000	7798000	9040000	2453000	2450000	3312600	969000	643810	959000	11042000	7230000	8810000	8434400	8000000	8436500	6360000	6649100	7520000	5744800	9230000	6284300	19600000	21458000	19400000	2145700	3700000	1886900	3430000	2279200	2260000	2825400	1710000	2172300	5380000	6675700	5290000	4118200	4080000	4533100
Apigenin 6-C-pentoside	13600000	9792100	14500000	13000000	12785000	11500000	3436900	3150000	1951800	5440000	5408100	6160000	10080000	8430000	11800000	9980300	9220000	10204000	10700000	10287000	11800000	6077700	8210000	7956500	13400000	15320000	14500000	6162100	6080000	4187300	6060000	4257900	6330000	10244000	11200000	12216000	10000000	8450600	8450000	8674600	8840000	8459100
C-pentosyl-apigenin O-p-coumaroylhexoside	9	9	65200	9	19997	9	9	9	9	9	9	9	9	9	9	9	9	9	9	9	9	9	9	9	9	9	9	9	71100	66504	246000	125860	171000	207890	155000	150450	64200	57929	25600	78100	40700	79187
8-C-hexosyl-apigenin O-feruloylhexoside	24800	33712	17800	11500	17116	20800	9	9	9	9	9	9	9	9970	9240	9	9	9	9	9	9	9	9	9	33100	45693	9	82147	157000	158900	180000	84325	9	902370	896000	779530	157000	209340	115000	157000	147000	152600
C-hexosyl-apigenin O-p-coumaroylhexoside	719000	793160	684000	9	9	131000	9	9	9	9	9	9	9	9	9	9	9	9	9	9	9	9	9	9	9	9	9	690490	1040000	1044900	296000	590480	253000	3409900	3290000	3565300	904000	841020	671000	432890	481000	737280
Apigenin 8-C-pentoside	22200000	21935000	27300000	29400000	30859000	34000000	5967100	6830000	6660700	9690000	7720900	7370000	18711000	15200000	22200000	20004000	19400000	22349000	15600000	12133000	17500000	25026000	27900000	27129000	29500000	28233000	29200000	21290000	22500000	15726000	17900000	18148000	16200000	30461000	26500000	36124000	23700000	21617000	21800000	20464000	22200000	20972000
Chrysoeriol C-hexoside	258000	472480	519000	312000	294480	185000	169680	176000	206620	193000	305600	308000	196260	9	209000	215510	186000	199740	206000	203240	199000	117420	151000	169550	233000	149890	122000	9	77300	81903	302000	163340	125000	715060	460000	544720	199000	152460	227000	200020	213000	266170
C-hexosyl-apigenin C-pentoside	843000	1883500	2620000	9130000	8845200	8940000	11800000	13100000	11073000	2740000	3771900	2250000	6064500	6260000	6590000	5318500	5650000	4399200	4170000	5758200	8310000	830300	1700000	1141400	16800000	16368000	15400000	324800	9	274360	552000	531120	440000	944840	335000	394420	4430000	2993200	3300000	3242800	3280000	3604900
8-C-hexosyl chrysoeriol O-hexoside	654000	696610	860000	1060000	1002600	797000	508440	453000	453660	324000	231150	453000	869520	726000	643000	791660	583000	511770	422000	731540	744000	41550	147000	67896	1430000	1535800	1480000	32164	9	9	41900	33932	33500	100130	79400	116160	470000	395800	372000	246130	291000	472690
Chrysoeriol 8-C-hexoside	2830000	3209800	3600000	10900000	9812400	10300000	2733600	3030000	3182300	969000	866050	1050000	9653800	7280000	9040000	9757600	7560000	7698700	6940000	7432800	9370000	5535200	12300000	8242300	23400000	26437000	23200000	2064900	2940000	1873500	4190000	2891400	2880000	3509900	2700000	3801400	6240000	5745000	5770000	5556000	5400000	5631400
Tricin 5-O-hexosyl-O-hexoside	295000	351580	308000	499000	380690	341000	375140	427000	229760	451000	399780	452000	419520	401000	414000	417340	398000	536520	515000	459250	748000	172510	190000	188630	204000	217200	218000	85631	212000	143730	193000	200480	152000	266150	383000	240910	383000	370190	311000	424220	279000	302880
Tricin 7-O-hexosyl-O-hexoside	430000	409840	417000	525000	448830	547000	425550	467000	404420	710000	742460	525000	592660	474000	614000	525910	555000	1040600	788000	664230	866000	239470	327000	418320	307000	275900	434000	140100	279000	133740	311000	275490	320000	616900	486000	459270	729000	506990	521000	465670	341000	429380
Tricin 4'-O-(β-guaiacylglyceryl) ether O-hexoside	20100	27629	33600	116000	112570	102000	77023	61700	88263	129000	194660	162000	41096	39800	49100	38949	34800	61238	39500	27645	38300	34374	89700	104580	43600	35640	23000	31264	38700	49941	490000	67248	104000	263470	248000	281210	72200	112040	116000	84193	91600	115100
Tricin O-rhamnoside	9	93728	107000	131000	164860	142000	98109	106000	91821	111000	111910	104000	75335	33300	69500	57315	47100	35161	76100	30735	9	116260	102000	117300	155000	9	143000	74787	76900	145470	119000	222600	140000	274170	207000	286790	140000	117880	134000	83931	105000	102280
Tricin 5-O-rutinoside	3620000	2878300	2180000	956000	983500	1020000	6285700	5320000	5082100	404000	391880	325000	3507900	7900000	3650000	3267500	4720000	3335900	2880000	2742900	4140000	564040	817000	1059500	1920000	2212800	1650000	9	9	9	9	479850	9	9	591000	455120	2410000	2404600	2300000	2355100	2240000	2340100
Tricin 7-O-hexoside	2400000	2977500	1910000	2170000	2140400	2590000	3091300	3280000	3102000	2420000	2255400	1880000	1323100	1370000	1760000	1215700	1340000	1510800	1410000	1545900	1900000	1403700	1940000	1623600	1670000	1940600	1360000	1518100	1680000	1833200	1910000	2375600	2220000	3264800	3350000	3126900	1770000	2024900	2210000	2215100	1940000	1645700
Tricin O-hexosyl-O-syringin alcohol	416000	175460	108000	9	9	9	9	9	9	343000	333360	261000	11033	9	9	9	9	9	9	9	9	41320	98700	84781	9	9	9	9	63300	9	76300	9	49600	9	9	9	43800	44308	52700	73154	54900	44385
Tricin 7-O-β-guaiacylglycerol	9	9	9	82400	81197	76600	27030	29900	23684	29800	42838	68000	42426	9	9	9	9	37419	9	43537	44800	68119	47500	84988	70100	56477	81300	47365	40300	47775	43800	41338	61400	83875	77000	128970	63100	50277	43800	41906	50400	66690
Tricin 4'-O-(β-guaiacylglyceryl) ether 7-O-hexoside	270000	319820	344000	569000	491980	585000	219810	268000	236710	773000	692520	686000	161170	197000	151000	137890	109000	134650	136000	121300	140000	471700	501000	490310	214000	96207	117000	161780	262000	206580	890000	557870	478000	1660100	1550000	1448600	510000	492070	459000	489280	416000	465640
Tricin	9730000	10800000	10000000	3530000	3410000	3490000	4430000	4830000	4510000	5270000	4670000	4940000	3620000	3590000	3860000	3510000	4380000	3880000	4150000	4490000	4450000	7330000	7150000	7970000	2350000	1990000	1740000	5990000	7540000	7550000	7110000	7970000	8000000	4600000	5260000	5450000	5080000	5540000	5450000	5950000	5980000	5800000
Luteolin O-hexosyl-O-hexosyl-O-hexoside	374000	282000	379000	75700	75800	77900	169000	175000	125000	252000	207000	259000	54100	47100	84200	65100	67900	69300	46200	60400	51300	101000	181000	210000	259000	292000	388000	286000	355000	292000	522000	398000	489000	666000	606000	622000	284000	289000	335000	313000	263000	301000
Chrysoeriol C-hexosyl-O-hexoside	9	9	9	78800	84300	88000	291000	321000	294000	672000	702000	478000	80800	82000	115000	82700	81100	72000	110000	97200	87500	9	26500	9	119000	84800	110000	9	9	9	9	9	9	33900	18700	24900	116000	115000	128000	97900	141000	132000
Hesperetin C-hexoside O-hexoside	4220	9	9	15300	18900	19100	9	9	9	9	9	6880	13400	10100	6260	8410	12800	8590	11600	11400	13700	8540	13800	13000	10400	12000	15400	6550	9750	6860	4470	6250	8150	9	9	9	8010	6330	6460	8490	8540	6250
Chrysoeriol C-pentosyl-O-hexosyl-O-hexoside	89800	64800	56400	25400	25600	20500	9	9	9	333000	286000	231000	41700	35800	44100	39600	9	33400	31500	44300	26200	47500	87900	46000	38400	48100	31200	79300	96200	96800	81300	50500	72700	108000	147000	88700	60100	88700	77600	66900	70600	86100
Chrysoeriol 8-C-pentosyl-O-rutinoside	335000	318000	363000	9	9	9	9	9	9	9	9	9	9	9	9	9	9	9	9	9	9	9	9	9	193000	201000	171000	750000	637000	839000	353000	619000	89700	1610000	1800000	1790000	409000	489000	440000	434000	376000	406000
Acetyl-eriodictyol O-hexoside	168000	173000	202000	9	9	9	9	9	9	16700	11000	14800	9	9	9	9	9	9	9	9	9	62400	38400	56100	9	9	9	47100	32600	39900	19800	18200	9	9	9	9	43900	47800	30900	34700	31600	31100
Acacetin O-acetyl hexoside	90600	104000	90200	477000	489000	522000	67200	70800	77000	204000	167000	129000	305000	377000	604000	478000	324000	690000	689000	799000	519000	237000	234000	227000	359000	409000	400000	134000	260000	134000	316000	337000	417000	303000	305000	280000	226000	270000	285000	309000	269000	285000
Chrysoeriol 5-O-hexoside	237000	260000	252000	4840000	5070000	4920000	1500000	1440000	1540000	2640000	2500000	2820000	3040000	2690000	3440000	2950000	2780000	2960000	2930000	3290000	2570000	1250000	1400000	1300000	1140000	1570000	1490000	725000	579000	625000	1680000	707000	839000	1620000	1880000	1700000	1470000	1390000	1190000	1330000	1220000	1280000
Chrysoeriol 7-O-rutinoside	258000	223000	175000	566000	604000	641000	267000	288000	299000	481000	528000	461000	298000	190000	312000	273000	205000	213000	272000	255000	207000	262000	273000	273000	870000	944000	997000	303000	193000	265000	813000	385000	693000	983000	1010000	1020000	553000	503000	510000	453000	461000	437000
Apigenin 7-O-glucoside (Cosmosiin)	615000	374000	464000	1080000	980000	966000	2140000	2410000	2460000	880000	906000	954000	1140000	871000	1360000	1260000	1250000	1500000	1190000	1280000	1220000	871000	930000	748000	1110000	1170000	1150000	433000	455000	412000	409000	583000	602000	1190000	1300000	1270000	771000	849000	894000	901000	1090000	1120000
Chrysoeriol 7-O-hexoside	192000	196000	211000	4580000	4790000	4640000	1370000	1350000	1360000	2370000	2100000	2540000	2710000	2440000	3040000	2910000	2480000	2830000	2750000	2890000	2280000	1220000	1130000	1180000	1110000	1250000	1330000	696000	503000	670000	1570000	692000	883000	1440000	1820000	1660000	1280000	1260000	1150000	1080000	1250000	1150000
Eriodictyol C-hexoside	31800000	34800000	31900000	17300000	14300000	18200000	48200000	53400000	52500000	54500000	48400000	38200000	16900000	12800000	15900000	12500000	10600000	12800000	15700000	17900000	17100000	2120000	2860000	2140000	22300000	26300000	22400000	9	1190000	9	1560000	1700000	2170000	7260000	7460000	6440000	13900000	18200000	16500000	18000000	18200000	18800000
Luteolin C-hexoside	7090000	8010000	6960000	2610000	2860000	3090000	1160000	1090000	1140000	3590000	3260000	2930000	2240000	2020000	2670000	2800000	2530000	2900000	2580000	2940000	2370000	2640000	3280000	2800000	4710000	6030000	5120000	5290000	6530000	5660000	7750000	9120000	7080000	13200000	14000000	12600000	4410000	4250000	4710000	6000000	5850000	6270000
Tricin O-saccharic acid	28700	9	9	82900	66200	56100	145000	88100	127000	9	49200	67700	47600	84500	52600	74500	82200	77500	80700	151000	73900	35100	29700	50900	91300	127000	156000	93200	75300	69100	122000	48400	119000	148000	125000	134000	87900	73700	114000	168000	81300	86200
Tricin 5-O-hexoside	97200	112000	78000	941000	945000	994000	576000	497000	507000	368000	327000	371000	948000	979000	1130000	1090000	1030000	1060000	1110000	1060000	1110000	106000	189000	157000	488000	372000	395000	85000	86100	88000	128000	80600	50400	132000	133000	119000	383000	285000	243000	247000	242000	272000
Tricin 4'-O-β-guaiacylglycerol	108000	168000	147000	84600	75800	90200	33400	28800	30300	77900	88800	82700	15300	16200	16600	17000	16100	27000	17900	23600	24200	113000	92200	85900	68600	48800	55500	29800	50800	46000	181000	86200	84800	267000	234000	275000	92900	94600	88200	85600	72500	81100
Luteolin	9	9	29100000	9	9	9	9	9	9	76600000	74924000	88700000	9	14100000	9	9	9	9	9	9	9	9	17100000	17551000	9	9	9	11813000	23300000	17725000	19900000	27214000	31600000	21592000	22900000	23461000	20200000	19643000	15600000	20274000	20900000	21615000
Amentoflavone	82000	45000	41400	20200	29900	27800	9	18200	9	28700	16700	9	9	9	12000	9	9	9	9	9	9	179000	93100	448000	27100	29800	30200	9	9	9	9	9	9	9	9	9	25500	30200	35900	33000	45900	32100
Apigenin 7-O-neohesperidoside (Rhoifolin)	22697000	13500000	20172000	52600000	52780000	37900000	66143000	59400000	56450000	31000000	45029000	55600000	61659000	65333000	46100000	59933000	64300000	68400000	44159000	42800000	57428000	12200000	24513000	37700000	35290000	30500000	19362000	3090000	3967600	4610000	1214700	2100000	2807200	16700000	10754000	10200000	35100000	31432000	34500000	32281000	33900000	34358000
Apigenin 5-O-glucoside	1040000	803910	936000	181000	195260	184000	206960	224000	184590	265000	217810	237000	129110	82500	185000	153030	154000	169210	129000	167840	121000	100460	144000	105790	123000	127320	161000	228750	252000	275850	231000	420250	346000	596430	569000	492680	256000	263450	387000	298870	263000	294510
Chrysoeriol	1060000	1640000	1220000	3040000	2790000	3060000	839000	919000	1200000	1740000	1570000	1630000	1220000	983000	1500000	1390000	1410000	1570000	1310000	1590000	1330000	2470000	3500000	2680000	2060000	2130000	2010000	1790000	2140000	1980000	2100000	2480000	2260000	1230000	1300000	1300000	1680000	1600000	1760000	1750000	1770000	1860000
Apigenin 7-rutinoside (Isorhoifolin)	22134000	13700000	21260000	55100000	53508000	44600000	62918000	60600000	54000000	29399000	45900000	53726000	60800000	66578000	48518000	56600000	64199000	66100000	42927000	42700000	56941000	13000000	23162000	37200000	34391000	31000000	20156000	3710000	4651700	4760000	1643300	1990000	2410600	14900000	11318000	9810000	34700000	33210000	33800000	32272000	34300000	30511000
Isovitexin	601000	703000	593000	245000	255000	310000	361000	328000	364000	446000	363000	364000	198000	171000	225000	218000	199000	199000	220000	201000	226000	244000	279000	285000	269000	305000	236000	477000	608000	649000	557000	965000	714000	1190000	1320000	1260000	541000	505000	503000	421000	579000	517000
Apigenin	16070000	18700000	20120000	9131800	8590000	9274400	13500000	14472000	15200000	2832700	2640000	2540400	5910000	4831100	9937200	7180000	7102200	7490000	6678400	6800000	7284500	6670000	8481400	9310000	6374700	6860000	6284500	19300000	17243000	16100000	15267000	21500000	18881000	10600000	9800900	11300000	10100000	10488000	11100000	10774000	11300000	11100000
Chrysin	18600	11800	12900	9	9	9	9	9	9	8050	12000	10700	9	9	9	9	9	9	9	9	9	19000	12800	20900	9	9	9	9	5620	9	9700	9370	9	9	9	9	6080	5440	6060	6420	5280	7200
Nobiletin	1215200	2173600	2741200	156040	118510	111890	121920	119020	141340	150290	158690	142040	142750	198550	227180	223610	171740	172620	212770	162080	163020	174800	196280	193060	155510	105350	200490	848940	1038700	1057500	943740	7571000	1007100	989620	791680	654760	509440	637960	707370	599070	678790	673170
Acacetin	86020	115590	96025	9	9	9	9	9	9	9	89530	9	9	9	9	9	9	9	9	9	9	9	9	9	9	9	48060	9	9	9	9	121830	148450	1567500	9	9	145920	150480	159890	128520	128160	193120
Tangeretin	478500	713510	798380	84982	83529	82479	83528	86893	98492	78238	102060	109660	108470	88850	171160	137770	152310	136800	129640	110640	114060	127320	122420	131050	129260	139710	175700	386350	210540	266170	165630	155250	161050	212820	289120	176080	133120	155990	198110	190570	201290	182510
Apigenin 4-O-rhamnoside	9653300	11365000	9997700	111370	9	9	3090100	3228200	2903200	1368000	1569600	1088900	92541	9	94070	9	134180	86794	121080	89201	161860	1100200	1128000	787040	2933100	3414800	3359400	3034600	2489400	2988700	2197300	2632200	1612300	3110500	4887200	3621700	2462500	2485000	2520200	2441700	2326400	2560600
Isohemiphloin	8100000	8150000	8090000	14700000	14500000	14900000	23100000	23100000	22900000	15700000	16200000	15000000	11700000	12000000	13600000	14100000	13600000	13900000	14000000	14400000	11800000	9750000	8530000	8770000	12600000	14200000	14100000	5080000	5330000	6340000	7770000	8250000	8270000	10700000	11200000	10200000	10400000	10900000	11800000	11700000	12100000	12300000
sakuranetin	9	9	9	29957	40929	43098	9	9	56048	9	9	9	9	9	9	9	9	9	9	9	9	48042	56156	39699	9	9	9	86108	61486	48524	51418	39439	48220	1601500	9	9	129130	136450	118770	128660	128860	116390
Luteolin 7-O-glucoside (Cynaroside)	2590000	2674600	2690000	931230	1090000	1089600	621000	673560	665000	1197900	1100000	1026800	587000	598680	843000	774640	857000	810200	756000	862990	703000	1002900	1130000	1027200	1230000	1484200	1200000	1776400	2270000	1850100	2580000	3085300	2330000	3985600	4310000	4399400	1615800	1720000	1788800	2010000	1968200	2020000
Vitexin 2''-O-beta-L-rhamnoside	2580000	2511600	2000000	4870000	6389600	5620000	4197500	3370000	3705200	1470000	1712300	1010000	3425400	2710000	3210000	3599000	3150000	3058800	3310000	3009500	2550000	5414100	4120000	3866900	5370000	6196500	5430000	2424700	2260000	2298000	3090000	2440500	2200000	3318700	3040000	2497900	2780000	3110900	2990000	3032500	3060000	3058000
Tricetin	4380000	4157400	3690000	4721700	4210000	5226500	2990000	2857400	3250000	10074000	9380000	7036000	4690000	2910800	4010000	3106300	4100000	3794800	3170000	4344200	3520000	4048800	4030000	3583500	4060000	3982600	3740000	5764400	6320000	5623600	5820000	8363600	7560000	8755300	9820000	10511000	3847700	4910000	5330800	5370000	5391800	5280000
Butin	18485000	16186000	21384000	20741000	23293000	21087000	27002000	26858000	28080000	11438000	11560000	14543000	18935000	15993000	20378000	21445000	21406000	21350000	18493000	17100000	19851000	21258000	23131000	26348000	13636000	16001000	14532000	35502000	35166000	28507000	31675000	36359000	33607000	24058000	24334000	26277000	23544000	21893000	23685000	22049000	22963000	23201000
Narirutin	907620	652980	873980	1727600	1788900	1382700	2597200	2464900	2266000	1033900	1364200	1622700	1729500	1924400	1365700	1447500	1721800	1610600	1337500	841500	1753200	478460	771300	1058000	1308300	1689200	904130	451400	544760	352660	131530	266460	320760	556000	450930	555300	960700	949340	1247200	843160	826800	1012100
Apigenin 6,8-C-diglucoside	4460000	5810000	4720000	3410000	3420000	3810000	2610000	2760000	2520000	4800000	4450000	3650000	3550000	3510000	4040000	4020000	3640000	3640000	4210000	4260000	4050000	2970000	3050000	2980000	2800000	2700000	2600000	2400000	3340000	3440000	4230000	5360000	4580000	4450000	4480000	4710000	3350000	4100000	4300000	3940000	4420000	4020000
6,8-di-C-glucoside Apigenine	3970000	3029200	3240000	1970000	2427800	2600000	1931000	1910000	1682600	3200000	2532800	2240000	1812100	1510000	1530000	1612800	1340000	1363500	1500000	1843700	1890000	1226500	1520000	1152100	1570000	1450400	1610000	1132200	1290000	1664000	2240000	2527600	2400000	3161100	2610000	2728100	1880000	2029200	2250000	2499700	2050000	2232700
4,2',4',6'-Tetrahydroxychalcone	263000	262910	249000	1550900	1520000	1485400	1440000	1384900	1440000	1048000	1170000	1174000	1390000	1384100	1390000	1167200	1260000	1356000	1240000	1334400	1220000	275850	282000	314790	2520000	2830100	2750000	62285	77500	56108	121000	115390	101000	458000	481000	455010	1061700	1020000	952830	951000	975810	948000
Peonidin O-hexoside	9	9	9	1180000	1143000	1270000	1335600	1140000	1103500	819000	808750	1290000	1053800	1530000	1000000	1049500	926000	1024100	1140000	1037300	1360000	632920	607000	747650	1100000	1133400	1000000	580320	380000	355520	586000	391690	381000	839330	1200000	1311400	1380000	1034600	911000	569550	772000	628930
Rosinidin O-hexoside	139000	184440	205000	188000	233780	204000	442370	435000	393370	420000	452670	504000	277440	460000	384000	407480	285000	321640	316000	347330	350000	176290	172000	165060	448000	452680	380000	70578	180000	171810	193000	210410	181000	254990	191000	242920	367000	259220	249000	230220	194000	268830
Cyanidin 3-O-glucoside (Kuromanin)	16400000	10727000	15200000	47400000	42209000	35500000	22358000	22300000	18431000	49100000	74380000	80100000	42081000	35800000	27600000	30013000	31000000	30097000	28200000	24008000	34000000	4638000	8360000	9663100	39300000	46527000	40200000	2920400	1920000	2454800	4570000	2795600	5640000	28524000	46700000	47166000	28000000	26985000	25100000	25347000	23300000	25460000
Peonidin	296000	412750	406000	330000	311400	425000	160940	189000	162660	739000	831420	833000	268510	228000	366000	283700	211000	311430	263000	416880	277000	421900	561000	495850	552000	627980	722000	9	232000	9	399000	542810	219000	647820	659000	654820	467000	371550	417000	451790	433000	388110
Cyanidin O-syringic acid	9	9	9	210000	200000	248000	749000	826000	820000	195000	234000	191000	9	9	9	9	9	9	9	9	9	9	9	9	252000	207000	304000	9	9	9	9	9	9	9	9	9	108000	89600	129000	128000	93100	125000
Cyanidin O-diacetyl-hexoside-O-glyceric acid	65700	9	9	66500	73100	85500	206000	297000	255000	50200	58400	58300	74800	69600	74800	96400	87100	51200	83400	71800	47900	56600	91700	68200	84900	96000	100000	101000	141000	65000	111000	85500	87900	137000	189000	91700	57200	67200	82700	106000	128000	98700
Malvidin 3-O-glucoside (Oenin)	9	9	9	361980	364500	327980	396630	195550	220220	794980	901100	656020	290070	207910	323080	252570	153230	145200	312100	226520	186600	9	9	9	440860	461930	383760	9	9	9	9	9	9	9	9	9	291950	208780	225530	280940	116020	253880
Pelargonidin	160370	119960	281080	143110	186230	125260	181180	187330	190010	183470	163640	177460	93058	9	115290	103410	125160	128610	90996	100600	124540	113110	90986	101600	90255	158740	133290	254140	191480	176500	234930	251920	184650	147610	150230	211180	222730	120770	188150	146880	133530	148790
Delphinidin 3-O-glucoside (Mirtillin)	12535000	11117000	16281000	42242000	45438000	37800000	10116000	11582000	10548000	46529000	73151000	64954000	28701000	25513000	20952000	14860000	25754000	24547000	25041000	22829000	23117000	2978700	4588800	4999000	16267000	26224000	25579000	1381800	1263900	972030	1514100	2153800	2386200	8538300	12107000	23598000	14600000	23124000	18808000	20027000	16752000	16358000
Cyanidin 3-O-rutinoside (Keracyanin)	4587000	3340300	3954200	6895700	5586800	6300600	8236300	8313000	6948600	6216800	7163400	9418700	8290300	7411800	11727000	10474000	8739500	8503200	10746000	8979100	9903300	1983100	1962300	2067200	7191800	8469200	7906700	4349100	5037500	4232000	6438200	6231500	7032600	10883000	11257000	18218000	11473000	8610500	7762600	7436100	5399800	7903300
Cyanidin 3,5-O-diglucoside (Cyanin)	3241100	2351900	2209400	3172100	4092200	4135900	3268700	3128300	3830300	4324500	2742000	3928200	7266100	4620000	6150400	7459700	6213200	5954800	6673600	6155600	7107500	1049200	1826300	1168400	3385900	5253100	4242400	6982000	7960400	6460900	11148000	11115000	10313000	27732000	29001000	24625000	8660400	8861600	8001600	8007900	7230600	10156000
Pelargonin	83573	115780	178650	302490	343850	297160	257000	242090	293300	178550	172090	221380	232200	189810	310670	299830	248180	278770	225460	295900	400700	104400	77328	121970	170770	142470	136230	283000	459890	234790	311480	231150	265780	483890	320100	618210	394860	169990	205250	197570	161040	205590
Pelargonidin 3-O-beta-D-glucoside（Callistephin chloride)	7852100	6424000	8905200	46904000	52849000	39392000	33353000	30549000	30014000	41149000	60734000	69760000	29255000	28207000	20131000	21889000	24824000	26728000	21254000	19986000	29075000	3041300	6921300	9974700	25335000	25866000	19612000	9	9	9	9	9	9	5407800	4449800	4971600	22200000	18563000	17968000	17668000	15780000	17926000
Cyanidin	18602000	16004000	18454000	10385000	9588700	10652000	16771000	17754000	15562000	7207000	7935200	8566200	7851900	8158400	8233100	5978100	7167900	5491600	8759800	7235600	10426000	9400400	5809500	7163200	8609200	8110900	9991700	8515200	8874400	9357900	6941200	10504000	10584000	10729000	7265400	10800000	11786000	9545000	10647000	10798000	9604800	11205000
Cyanidin 3-O-galactoside	15539000	10130000	13349000	42017000	44238000	34953000	22048000	20763000	20387000	48454000	68067000	75330000	37329000	32569000	26898000	27092000	28337000	27620000	27120000	23003000	29167000	4984800	8384000	8473300	39178000	44774000	32493000	2902500	2398100	2266900	4532400	3058200	5040900	26205000	43622000	42878000	28208000	25695000	23299000	23543000	23007000	23282000
Peonidin 3-O-glucoside chloride	9	9	9	1259200	1264400	1080400	1431100	1324100	1204600	838850	1116300	1408300	1032900	1633600	964930	935430	1065800	1083600	1062300	976000	1227200	551230	598310	907230	1136800	1387400	1190100	708300	337930	605250	544550	466770	300940	966510	1178500	1120300	1009200	980060	894080	521300	850020	866300
Apigeninidin chloride	891630	675070	744540	1102000	1012700	1119000	3722900	4271800	4086800	2046300	2290800	2589000	398270	424250	733140	597010	592910	637240	591830	548270	568700	721820	856200	938830	2266500	2372600	1319800	395720	523330	480590	243620	344600	539210	631150	868830	803910	770640	1191500	1174400	1040000	932350	1124900
N2-methylguanosine	366000	358270	378000	334000	298900	328000	716420	694000	705270	620000	510330	483000	487590	518000	347000	384940	424000	396190	361000	358700	507000	283110	193000	249510	136000	125330	141000	843800	597000	537890	661000	673860	535000	232300	364000	403040	550000	469570	335000	383050	376000	389710
Xanthine	804000	770400	1130000	469000	495160	436000	1435700	1370000	1269200	501000	550150	685000	234870	252000	335000	319060	280000	560780	549000	305080	753000	2750300	2700000	2199300	13400000	5200200	3290000	4639500	4790000	5108000	3440000	4306000	3640000	2957000	3120000	3864400	1580000	1611400	1720000	1516800	1580000	1627700
Adenosine 3'-monophosphate	50400000	36740000	62200000	28400000	27395000	25200000	8512300	8250000	6766300	30900000	38226000	38000000	13583000	4850000	7980000	9352300	11600000	9936000	13100000	11256000	12800000	12954000	24900000	19869000	9260000	12245000	6600000	43019000	35600000	43040000	30100000	36653000	47400000	17246000	18200000	19207000	16000000	14793000	15400000	16763000	18200000	18189000
Nicotinic acid adenine dinucleotide	570000	342410	343000	532000	774500	1120000	1310700	1060000	1051700	1790000	2051000	1340000	935530	148000	591000	492720	425000	1217000	832000	877530	780000	35385	29800	51256	400000	323190	421000	20297	23700	7538.7	34700	33764	36600	138080	148000	98022	441000	394480	552000	545340	529000	497790
Inosine 5'-monophosphate	3810000	2776600	4480000	1990000	1523700	1400000	519190	524000	355800	2570000	2917000	2500000	867220	219000	512000	964930	741000	613840	863000	725800	659000	862180	1760000	1495200	667000	786000	542000	2930000	2370000	3115200	2190000	2875900	3310000	1058400	1110000	1293600	1020000	1103900	1030000	1052500	993000	1215700
iP7G	723000	772010	897000	1170000	994910	920000	961680	918000	844400	782000	722240	1140000	627610	327000	684000	836360	767000	761160	897000	890260	1390000	1303300	1140000	1104300	1650000	1510300	1730000	1244200	1260000	1387800	1380000	1353300	1040000	1254400	1290000	1513500	2110000	1064200	1180000	1205400	1340000	1224500
Adenosine 5'-monophosphate	44300000	34562000	56700000	25300000	25735000	23400000	7139900	6670000	6209700	31700000	35905000	33600000	12659000	3910000	8780000	11618000	11000000	6785800	11500000	10410000	11700000	12270000	22200000	17665000	7860000	10861000	7510000	37837000	31000000	39638000	28100000	36298000	42600000	15133000	17700000	17485000	13700000	13623000	12700000	15887000	16100000	16491000
Guanosine 5'-monophosphate	3520000	2325500	4070000	1230000	972500	1000000	974660	785000	893510	1670000	1708800	1480000	744590	214000	470000	820560	561000	592750	671000	644280	732000	748310	1380000	1096800	246000	260090	190000	2479400	2120000	2770300	1990000	2219800	3220000	895440	972000	1073700	852000	941500	869000	1089700	923000	1014600
Cyclic AMP	46200000	47100000	37900000	54300000	70300000	73200000	55100000	57000000	56700000	68100000	46200000	52600000	94100000	109000000	120000000	129000000	143000000	147000000	116000000	134000000	116000000	60300000	46000000	53100000	35400000	46100000	46100000	113000000	139000000	109000000	96400000	100000000	80900000	26900000	32000000	26400000	62500000	65100000	80700000	65800000	69900000	71800000
Uridine 5'-diphospho-D-glucose	9	9	9	417000	501000	558000	488000	497000	421000	536000	409000	365000	343000	745000	657000	653000	758000	564000	568000	809000	621000	106000	193000	9	326000	264000	215000	223000	249000	230000	325000	291000	264000	318000	265000	250000	200000	152000	360000	250000	162000	110000
2'-Deoxyinosine-5'-monophosphate	6450000	5839000	8670000	6610000	5057500	5310000	5825100	5900000	4907800	5620000	5388400	7020000	1943600	1600000	2210000	2446000	2090000	3199300	3030000	1819700	3050000	8927500	8210000	10165000	7690000	7176000	7080000	7535800	7850000	8850100	5360000	5407600	5940000	5410000	5950000	7372000	10300000	5809100	4840000	4928200	4490000	3932000
6-Methylmercaptopurine	6282500	4791600	5054600	7025100	6509700	6695000	7813200	8202500	8049600	7460900	7408900	8166900	7594600	7384000	7691500	7012500	7890000	6807300	8086900	8124000	7885500	3360200	3139000	3154400	5143700	5451400	5534900	897980	1357500	912680	1457000	1061100	2055600	1946900	1893900	2058900	5682000	5452900	5315600	5127100	5346000	5077100
Adenosine O-ribose	3610000	3370000	4740000	4690000	5147800	4580000	7607400	7850000	7590700	5390000	6588500	6990000	5551400	4380000	5950000	5119400	5540000	4766500	5510000	4979800	5940000	5191700	5020000	5700100	13000000	12440000	10800000	6729100	6870000	6711600	6660000	5536700	8290000	11312000	12000000	12973000	7790000	6419200	6280000	5861600	5960000	5846600
Succinyladenosine	73200000	68541000	75800000	48600000	44904000	49700000	77990000	69600000	63468000	61100000	71534000	88500000	43220000	36600000	47700000	46417000	46700000	48599000	48200000	48036000	58800000	29145000	40600000	36384000	58700000	56644000	57300000	23662000	25100000	27997000	29700000	27383000	36000000	31323000	30900000	31501000	47300000	43752000	47500000	44425000	45300000	44739000
Purine	3870000	5065600	6050000	108000	61170	116000	111760	77200	77065	89800	86244	104000	79873	65300	74400	57589	62900	84848	57800	56548	111000	774400	842000	999830	36200	35804	46800	1705600	1700000	1837500	2110000	2137800	3650000	2946300	2550000	3467600	1160000	1161600	1090000	1038400	976000	1262500
Thymine	2000000	1519500	1880000	310000	387160	296000	762610	332000	506920	385000	415530	574000	331400	290000	280000	363120	442000	345760	364000	369660	473000	3454800	4070000	4150300	338000	197620	188000	11372000	10300000	8787000	5460000	5091100	5030000	8526100	8700000	9399600	3420000	3103400	3510000	3324200	2980000	2960200
Hypoxanthine	735000	760230	1040000	254000	201810	270000	608240	620000	890460	177000	178200	195000	203490	255000	292000	133510	140000	294170	204000	236560	353000	1336800	1570000	1485500	276000	279550	276000	3485100	3410000	3570000	2170000	2631900	2000000	433790	487000	534990	511000	420990	494000	443240	514000	533250
Cytosine	12400000	13511000	10500000	11400000	11963000	11300000	23569000	20500000	24986000	14000000	12066000	14000000	13841000	5950000	22800000	21850000	27200000	18659000	19000000	19585000	27100000	9127400	6970000	8507600	6750000	8203200	6830000	35953000	25700000	14558000	14600000	16322000	11100000	3986500	4300000	5447000	13000000	14317000	19900000	16779000	14500000	11031000
5-Methylcytosine	3090000	2623600	3850000	1230000	1273400	1090000	1092700	1070000	956030	1360000	1116300	1460000	918880	915000	1170000	1070100	1220000	1038800	1130000	1054700	1460000	5244300	5720000	5854100	1560000	1383400	1430000	17549000	16200000	12086000	6000000	7155400	5290000	1975100	2080000	2658600	3650000	2523700	2980000	2758900	3100000	2898900
3-Methylxanthine	88000	88700	90800	258000	216000	210000	454000	309000	380000	112000	130000	128000	108000	141000	167000	157000	106000	260000	212000	137000	153000	192000	202000	192000	643000	501000	403000	235000	241000	232000	304000	190000	216000	675000	692000	631000	192000	262000	262000	280000	280000	273000
Dihydrouracil	33300	37758	50900	24100	30485	22400	62442	52600	71093	35800	23983	30700	38372	20900	44100	40694	54500	77040	44800	38774	41700	41506	46000	41025	21300	34667	22300	102670	80800	58818	59800	62222	78000	29493	22600	33095	34600	39804	48900	45781	60000	49234
β-Nicotinamide mononucleotide	267000	341080	326000	1340000	1317100	1340000	2672700	3240000	2757300	1200000	889540	1230000	354580	159000	823000	585980	472000	860960	785000	852380	775000	450570	450000	648700	498000	504310	551000	32159	68400	75260	69800	77637	128000	232140	274000	186960	570000	546050	788000	741250	777000	846980
2-Hydroxy-6-aminopurine	15000000	11443000	22400000	3730000	3495200	3690000	2090700	9	9	2060000	3285600	2990000	9	9	9	9	9	9	9	1372300	9	28591000	39000000	32958000	2270000	2241000	2120000	136030000	119000000	119600000	65900000	77644000	53100000	14300000	13300000	17515000	9530000	6369500	8490000	6536700	7320000	6000700
Adenosine	1340000	1404400	1150000	1370000	1575600	1390000	1500500	1510000	1570600	1630000	1231700	1430000	2056200	1270000	1880000	1769500	1960000	1906400	1580000	1924700	1960000	1465300	1290000	1313000	453000	497360	503000	1842800	1860000	1466600	1620000	1526100	1460000	863200	987000	991400	1540000	1391400	1350000	1374400	1480000	1350700
Uracil	8160000	9797800	10600000	5930000	6406400	6140000	13488000	12800000	16622000	8780000	8167100	8940000	8365400	4250000	10400000	8814500	12500000	10237000	9310000	10316000	12700000	9434000	9660000	10568000	4190000	4630900	4170000	22941000	19400000	19637000	20300000	17877000	14700000	5362100	6310000	7514300	9440000	9780100	12600000	11093000	11800000	10992000
Uridine	2630000	3240000	2860000	1450000	1610000	1700000	5330000	5260000	6260000	2070000	1620000	2090000	2590000	3240000	2730000	2630000	3750000	3060000	2680000	2910000	3120000	3550000	2970000	3330000	925000	928000	933000	6060000	6100000	5340000	5200000	4830000	4200000	1880000	2190000	1790000	2520000	2900000	3550000	3430000	3150000	3210000
Adenine	681000	821000	897000	167000	175000	192000	2330000	2270000	2540000	305000	286000	337000	140000	197000	135000	143000	222000	210000	159000	158000	222000	789000	860000	909000	192000	138000	151000	1360000	1600000	1330000	1040000	1220000	943000	386000	461000	378000	707000	787000	716000	799000	762000	774000
Guanine	193000	197000	230000	58000	62800	61400	121000	116000	110000	62300	80100	66500	9	32400	9	9	9	9	9	9	9	311000	399000	308000	33200	40400	46100	744000	768000	735000	497000	548000	391000	216000	232000	198000	163000	207000	184000	206000	197000	222000
Inosine	1996500	2605100	2857300	1859500	2194900	2151300	1942000	2957500	3292100	3237600	2812600	3912800	4733600	6531600	4990600	5011000	5979700	3796600	4549500	4405300	7068900	1683500	2352500	1467800	1087200	990720	939760	5122700	4024500	4060900	7388600	6839700	5767500	3617100	3822200	5277100	4041600	3428000	3401700	3669800	3672500	3397300
Guanosine	16300000	18500000	14300000	10200000	13400000	12600000	30500000	32200000	29600000	17200000	13600000	12100000	19400000	20900000	17800000	19400000	25100000	24100000	19200000	20900000	20500000	24200000	20200000	22100000	8300000	11700000	10900000	41000000	37500000	24500000	23000000	21700000	17600000	9010000	10700000	9440000	16800000	18600000	20400000	20900000	20800000	21500000
Deoxyguanosine	85100	93500	97200	70900	81600	61400	233000	212000	226000	179000	172000	166000	98300	123000	101000	99500	127000	115000	113000	128000	110000	91100	121000	95200	84800	91700	69400	9	9	9	9	9	9	54000	51900	42500	91400	78500	80100	86400	95900	92300
Deoxycytidine	221930	116840	129420	329380	269060	270150	116110	110000	101830	171410	298230	384850	256200	9	226350	228080	107340	250120	245990	216610	264080	238490	360390	335490	228230	268040	220280	9	9	9	9	144270	187010	180290	283600	9	193830	202410	195360	192960	138500	130170
Xanthosine	12562000	11766000	12462000	9845500	11197000	11399000	20750000	21052000	21151000	16435000	11961000	14771000	16870000	8579500	14482000	14578000	19142000	16132000	13744000	15200000	16382000	9702800	9385600	10168000	7276500	6381300	7955900	25512000	23292000	18062000	19165000	17160000	14371000	7079900	6762000	8635700	17110000	16152000	12321000	13443000	12937000	12420000
2'-Deoxycytidine-5'-monophosphate	104000	102000	77800	105000	94000	93500	106000	66100	67900	79000	49700	64700	115000	154000	146000	176000	221000	225000	184000	188000	208000	108000	101000	72800	86200	81600	91400	316000	374000	244000	205000	227000	190000	64200	60400	42900	126000	93600	146000	156000	129000	137000
1-Methyladenosine	1038200	931950	1141200	221800	233580	201550	235920	271850	325520	295980	242030	290040	237850	167790	231740	278070	292520	282020	196770	234150	255290	1139200	1356900	1440400	84804	93729	70164	2438300	2648700	1676100	1656000	1594600	1412500	362340	431640	450360	1041300	932240	903560	801500	836020	861480
5'-Deoxy-5'-(methylthio)adenosine	219000	202000	182000	526000	581000	524000	424000	458000	388000	354000	351000	354000	689000	1050000	985000	979000	1090000	1050000	1160000	1090000	1130000	143000	140000	203000	346000	393000	357000	27500	19600	22700	18500	25100	35600	23200	22400	20800	242000	238000	319000	340000	319000	325000
Pyrimidine	164830	124000	156690	97167	82951	71638	38360	33343	37747	83562	71789	101770	108570	73139	116350	175600	105420	134260	134410	143810	154700	126480	153130	145200	54424	42799	38147	111520	171470	186270	178760	111160	146480	123650	122440	115300	117000	110500	111560	132900	112510	113020
Guanosine monophosphate	960000	9	9	660840	466000	438600	277000	9	9	327730	442000	373370	9	255650	9	9	9	9	9	9	9	687030	581000	756720	244000	377230	373000	9	9	9	9	9	9	594010	337000	532990	376030	384000	395470	561000	392060	519000
1,7-Dimethylxanthine	45145000	45090000	56081000	64619000	12929000	13265000	18251000	17418000	16381000	8393400	8547900	10519000	8147400	7961200	12817000	11095000	8125000	21713000	16060000	9576100	12989000	23137000	26561000	29053000	12785000	12996000	10124000	45152000	42687000	47784000	40589000	32713000	39521000	69508000	60385000	71919000	35388000	31946000	32373000	30361000	31483000	31785000
2'-Deoxyinosine	631360	936310	780960	1341400	1628700	1732100	868580	986710	957200	3158000	1532600	1490000	758140	468260	737490	621180	791520	798050	793420	702570	747260	1833900	1617600	1437600	412660	515010	465380	391940	330530	236810	682490	456120	344520	457990	524080	450390	877120	773580	812360	759500	833780	749490
7-Methylxanthine	77674000	57227000	73351000	12097000	10886000	9705300	87023000	83742000	82059000	32441000	37153000	39198000	22905000	14814000	20096000	26375000	21635000	24596000	23206000	20468000	24112000	21574000	31550000	35162000	9803700	9209900	9846700	52668000	42516000	37141000	35837000	29821000	43546000	36608000	32754000	33799000	37056000	29662000	33362000	32961000	34057000	32607000
1-Methyladenine	2497600	2484300	2527000	665640	745700	647950	1051400	1140200	1128000	340540	279030	559530	1012200	955310	1267200	1255900	1186800	1054300	1216000	1089100	1786200	1001400	1014700	1114300	160340	154870	164760	5719100	5993900	3731700	2729800	2979900	2427500	1016800	1091400	1248400	2006200	1195500	1613800	1355800	1359800	1387200
Deoxyribose 5-phosphate	80200	53961	31200	276970	218000	215450	51000	45827	33700	116470	84700	99830	68900	71045	105000	60111	46300	56988	90100	70211	97100	45968	47600	29852	140000	85034	149000	9	48200	45116	31400	63850	35400	23569	41100	21888	40969	86000	56832	84400	97793	67700
Cytidine 5'-monophosphate (Cytidylic acid)	3140000	2208000	2250000	1853300	1940000	1647800	2000000	1626100	1890000	1798600	1850000	1795900	1540000	1658700	1810000	2271300	1750000	2173900	2220000	2059100	1940000	1243400	1360000	1748400	740000	649050	570000	2243500	2670000	2329000	1220000	1318400	2320000	974770	833000	949490	1135700	1480000	1404300	1900000	1784500	2190000
2'-Deoxyadenosine-5'-monophosphate	213460	169920	315160	681540	554200	621160	370030	246820	190850	1315600	1194400	1382000	132360	117080	91613	70174	109310	85167	115610	81059	141110	445830	580750	684560	252490	385980	337750	280150	259600	343490	437160	462560	423460	544540	471930	658710	444120	328830	309480	289630	289670	303670
Uridine 5'-monophosphate	10800000	12699000	13800000	9528100	11200000	8716300	9	9	9	5171000	5590000	7032400	8170000	7273500	11800000	12314000	12900000	13699000	12600000	11422000	9480000	20956000	19900000	26377000	7070000	7043000	7320000	26207000	9	22988000	9	9	32500000	24849000	25700000	24838000	9605000	10600000	16168000	13300000	13960000	13800000
N6-Succinyl Adenosine	2010000	2113800	1790000	982210	1060000	908450	1320000	1162300	1150000	1099300	1160000	1239300	1190000	1048800	1360000	1406800	1600000	1683600	1600000	1768800	1820000	1515000	2040000	1841200	1210000	1055500	1340000	969030	987000	1107500	878000	983460	1360000	836420	750000	789860	1061500	895000	1324600	1470000	1192800	1480000
Cytidine	11280000	5400700	10161000	8083400	12416000	10437000	19795000	18521000	34051000	12424000	10347000	26976000	11478000	4594400	16490000	15783000	13627000	15401000	13726000	13436000	20973000	6433800	6820600	4516600	5582400	5856000	6529300	30543000	24480000	11332000	9916400	12838000	8099300	2750700	4027000	4442400	19589000	16893000	14173000	11289000	11750000	9598600
Deoxyadenosine	6277500	10122000	7018000	12449000	15585000	16819000	8958600	9642200	11104000	31178000	16320000	15186000	7876600	4732200	7753600	6609100	7968900	8118000	8205400	6878300	7529600	19682000	17128000	14969000	4113000	5263900	4373600	3671900	2991700	2089300	6538400	4333400	3161000	4617100	4932700	4730500	9315400	8334300	7979900	7932400	7945500	7903300
2-(dimethylamino)guanosine	966000	780920	845000	2570000	2356100	2490000	1764200	1490000	1499600	1920000	1908800	1890000	1198200	770000	1210000	940630	1040000	1154800	1280000	1240600	1280000	872230	770000	888490	2570000	3091100	2780000	662160	580000	527210	790000	688050	533000	966890	915000	943250	1210000	1256100	1150000	1117200	1090000	1125200
7-methylguanine	22840	26083	50137	16590	9	22505	29651	9	9	9	9	65148	9	18424	26544	9	29842	14268	17109	9	31053	68998	70292	91311	20888	25414	9	62276	35415	68887	80269	95496	69527	20796	32454	28690	22949	28271	34183	25950	28410	37517
β-Pseudouridine	56200000	66268000	59100000	62252000	53900000	59435000	18700000	19422000	15200000	75225000	87700000	78106000	4500000	7600000	7210000	5683000	5620000	6262400	6290000	6295800	5530000	19507000	22900000	22484000	50500000	37011000	47600000	4886900	4920000	5900500	28400000	21146000	16800000	78130000	51300000	64149000	35169000	35300000	37933000	37200000	36966000	35200000
Hypoxanthine-9-β-D-arabinofuranoside	2000000	1896300	2030000	816520	837000	871620	1960000	1913300	1810000	1514400	1780000	1506000	1010000	1066200	1160000	1330200	1270000	1597700	1060000	1341500	1170000	3455800	2750000	3173300	965000	1197600	1070000	1390400	1550000	1699100	1950000	1897700	2760000	502080	720000	603600	1252000	1460000	1657900	1690000	1636300	1700000
UDP-α-D-glucose	9	9	9	717150	823000	900030	561000	776590	673000	622120	675000	525020	713000	1071400	1040000	1017800	1120000	893140	1080000	1144900	818000	275050	253000	276650	655000	686040	630000	382990	410000	369100	505000	418940	380000	477360	358000	391550	505140	581000	743880	634000	583180	530000
Uridine 5'-diphosphoglucose disodium salt	313000	320290	296000	754670	942000	854980	640000	632800	662000	785930	767000	518100	883000	795790	1050000	738830	1070000	766260	991000	988090	807000	259640	288000	315520	500000	626870	550000	370910	405000	389410	529000	478920	437000	457570	436000	420090	406790	536000	633250	594000	556860	546000
Riboprine	379430	564620	435310	353480	396330	373350	584360	781720	768820	685620	515900	551240	2128100	1815700	1820300	2067500	2860100	1707800	1656500	2221800	1971800	461300	464310	439070	405330	496420	462320	757310	766270	650960	942370	983420	734830	932530	1077800	934220	909270	929570	1107200	1038400	980680	960950
Cordycepin	53142	65347	75847	153000	155730	174490	65489	82165	96556	323320	173550	153240	71550	45286	68697	58062	59980	53284	85394	60935	79666	110080	108170	98964	42297	46209	39828	24421	18243	9	60297	44532	9	9	9	9	92098	74006	79060	72632	77028	71248
N-Caffeoyl agmatine	9	9	9	9	9	9	1501500	1270000	1500000	1180000	1196200	1430000	9	9	9	9	9	9	9	9	9	9	9	9	310000	357960	271000	9	9	9	9	9	9	9	9	9	258000	235630	202000	204240	244000	169050
N-Caffeoylspermidine	56000	54740	79600	279000	333830	283000	1038700	1190000	1315800	539000	391330	625000	749290	741000	768000	540770	549000	515100	724000	883630	975000	41724	38000	33537	247000	211770	186000	9	33100	29253	9	43224	29900	90263	82800	81438	393000	333470	367000	357120	354000	396060
N-p-coumaroylspermine	212000	197260	179000	1250000	749240	899000	95944	102000	52868	85100	9	125000	161020	114000	284000	306570	138000	335700	288000	232560	205000	349310	298000	230220	74400	82173	98900	9	59200	9	74500	9	9	262500	200000	329570	260000	194560	242000	230460	232000	159920
N', N''-di-p-coumaroylspermidine	9	9	9	801000	950150	697000	91913	93900	9	101000	122600	116000	675160	434000	535000	566310	485000	573280	559000	526440	515000	9	9	9	9	9	9	9	9	9	9	9	9	9	9	9	162000	128890	154000	138240	143000	151030
N-sinapoyl cadaverine	704000	581950	624000	1100000	1169900	1050000	1109500	885000	1108000	1170000	1047600	1270000	1124900	1150000	1160000	1077300	985000	1119000	1190000	1145900	1440000	551780	545000	617920	1020000	1109000	1050000	420710	413000	368750	449000	497250	497000	858660	780000	1025600	1190000	862660	813000	909450	871000	837790
N'-p-coumaroylspermine	184000	181710	195000	1440000	806200	893000	80907	89900	89094	83700	76308	79300	119190	135000	282000	255970	182000	292110	300000	229290	151000	379630	300000	226520	82400	78728	126000	9	9	9	9	87568	9	309880	258000	295960	165000	175370	232000	214750	269000	233190
N-Acetyl tryptamine	509000	464740	448000	41700	26353	47600	9	66500	60898	66800	9	41800	70217	61700	9	91189	95600	77797	113000	62847	82800	1387900	1560000	1697000	9	9	9	1832200	1960000	1992700	1740000	2224200	1400000	170960	203000	162730	570000	622190	609000	572880	582000	600830
N-Feruloyl spermidine	894000	713880	845000	9	347450	260000	8025400	7190000	7029400	4930000	5625500	8520000	549050	575000	498000	478830	455000	765970	594000	345120	788000	1896100	3380000	3885600	3060000	2576900	2420000	4487900	1290000	688750	734000	307810	214000	1167800	1470000	831110	3360000	2255700	2540000	1992900	1980000	1822500
Spermidine	1610000	1647800	1850000	2110000	1615800	1650000	2203500	1960000	2059400	940000	1017900	1340000	2632600	2110000	3310000	3191300	2630000	2619400	2860000	2885300	4250000	2446800	2010000	2464800	3620000	4127700	3600000	1891400	1730000	1901600	1540000	1358900	1220000	1418400	1400000	2008300	5310000	2408800	2450000	1937700	2280000	2136100
N-p-Coumaroyl putrescine	537000	307860	198000	581000	543220	513000	668270	555000	552250	463000	447230	515000	279830	443000	405000	467600	544000	512850	352000	341830	478000	327690	407000	637890	902000	1031700	996000	456100	413000	485220	210000	330760	269000	860740	781000	666950	948000	491480	595000	521390	516000	453650
"N',N"",N""'-p-coumaroyl-cinnamoyl-caffeoyl spermidine"	6770000	6548200	8220000	20700000	23006000	21500000	18476000	16600000	18547000	20900000	20879000	23200000	37653000	28300000	32700000	31455000	30200000	30178000	32700000	34792000	39000000	1075800	1670000	1544000	22100000	25179000	22800000	507900	1030000	445150	1420000	912910	2050000	19745000	19200000	22291000	20500000	19659000	18000000	19008000	18600000	18260000
N'-p-Coumaroyl agmatine	872000	9	9	9	9	9	91386000	91400000	85632000	55700000	57455000	40300000	9	9	9	9	9	9	9	9	9	6425900	14800000	9624400	14400000	14939000	12900000	9	9	9	9	9	9	9	9	9	14500000	12803000	12000000	7367400	11200000	11542000
N-Feruloyl agmatine	538000	431850	386000	840000	638270	894000	767090	738000	812590	879000	813670	551000	770060	864000	746000	794810	806000	820030	890000	821830	581000	426410	436000	421490	895000	838670	927000	296460	360000	324450	421000	397730	375000	654100	656000	677780	468000	597120	641000	672090	637000	697850
Agmatine	5410000	6644900	6230000	380000	271030	275000	271220	229000	278490	191000	135670	149000	1104700	840000	1060000	2163900	2640000	3616000	2170000	1510200	1770000	9517200	10500000	11134000	185000	139910	157000	10809000	10200000	9948300	7810000	6123300	9250000	1993700	2470000	2766200	2600000	3233000	3900000	3637300	3460000	2917700
N-(4'-O-glycosyl)-feruloyl agmatine	196000	147310	83200	264000	271940	260000	9	27300	9	9	9	9	77454	9	165000	205420	150000	112340	156000	146520	162000	361230	223000	182670	9	9	9	86459	105000	70853	145000	162780	200000	702960	662000	602470	233000	226980	167000	230120	185000	176090
N'-p-Coumaroyl putrescine	529000	337130	259000	700000	627050	598000	668940	488000	504230	592000	540440	411000	325680	317000	480000	401940	439000	571820	436000	363890	597000	371090	604000	956720	1100000	1351000	962000	506980	452000	555890	395000	326600	254000	684830	995000	1389500	886000	523050	594000	541520	513000	664300
N-p-Coumaroyl agmatine	9	9	9	9	9	9	14021000	14100000	11823000	7950000	9121000	11000000	9	9	9	9	9	9	9	9	9	796080	2230000	1805300	2100000	2095000	1890000	9	9	9	9	9	9	9	9	1517300	2430000	1863600	1600000	1752800	1680000	1472900
N'-Feruloyl putrescine	4530000	4558700	5920000	9070000	10123000	9200000	19000000	19900000	16377000	12000000	10497000	11700000	8032600	6830000	8410000	8493700	9150000	11050000	10800000	9224400	10300000	6255100	10800000	20651000	7600000	7168100	6700000	4388300	4420000	4586900	4310000	6101700	4670000	14295000	13600000	17293000	13400000	9495300	9600000	9425200	9090000	9249000
N-Feruloyl putrescine	717000	739270	622000	2030000	2224700	2220000	2796500	2910000	3080500	6990000	7243400	7200000	2663400	3090000	2700000	2490000	3190000	3714000	3240000	2457300	4040000	726620	679000	733960	6200000	6280700	6610000	9	9	9	799000	1014500	820000	6067600	5560000	5631100	4310000	2871100	3120000	3019000	2800000	2736200
Spermine	1540000	1409100	1790000	2670000	2412500	2460000	2045600	2110000	1933300	1970000	2103200	2810000	2573300	5590000	2660000	2590400	2640000	2443300	2680000	2707900	3550000	1805300	1930000	1925800	1950000	2200900	1900000	2378500	1950000	2138800	2630000	2338500	2120000	2049300	2050000	2837300	3630000	2185800	2320000	2052300	2260000	2139900
1,5-Diaminopentane	62520	64373	93932	88355	56971	99544	243460	223520	237220	72376	64040	84228	150120	101130	119140	122780	139400	135760	104850	138300	144270	60209	54702	68384	117550	82014	72625	42837	134250	54837	58616	55417	95957	64657	59280	99331	80056	98725	123960	94511	104300	113250
N-Acetylputrescine	30514000	36499000	38833000	2639300	1946800	1800900	1370200	854190	934690	667560	570890	1096500	5265300	5244500	7624100	9706200	12001000	13881000	7626400	10913000	13972000	47123000	61966000	58333000	1193300	760300	752390	54769000	69688000	55810000	39195000	31888000	51371000	9833300	11570000	14870000	19085000	15621000	24189000	16395000	16704000	17580000
Gallocatechin-gallocatechin	3360000	2821800	2210000	3320000	3869600	3450000	4830000	3920000	4729700	2900000	4169100	3470000	4996500	3650000	6220000	5573300	5810000	5332700	5920000	7042100	9850000	2777100	2260000	2112600	9140000	7794900	10300000	7540200	7470000	6076600	13500000	11629000	9680000	23509000	27200000	24776000	5940000	9074700	8510000	8236100	8120000	9416600
Catechin-catechin-catechin	867000	642000	763000	2170000	2380000	2530000	3410000	3710000	4130000	2760000	2230000	2650000	3640000	3170000	3270000	3270000	3390000	2970000	3290000	3140000	2830000	1140000	1020000	907000	1650000	1810000	1590000	561000	477000	468000	662000	451000	465000	1230000	1370000	1410000	1220000	1730000	1660000	1330000	1520000	1380000
Epicatechin-epiafzelechin	361000	284000	291000	453000	483000	484000	836000	830000	883000	623000	511000	637000	584000	669000	668000	734000	832000	683000	787000	710000	621000	297000	349000	394000	527000	590000	568000	171000	202000	229000	288000	293000	289000	468000	430000	441000	357000	408000	483000	556000	519000	507000
Catechin	638000	632000	613000	886000	890000	858000	1070000	1030000	1130000	681000	624000	681000	1220000	1170000	1170000	1180000	1360000	1210000	1120000	1290000	1330000	806000	721000	707000	702000	662000	701000	1790000	1710000	1440000	1400000	1370000	1360000	1500000	1430000	1380000	1090000	958000	1040000	1170000	1110000	953000
4-Methylcatechol	25800	20300	9	9	9	9	20500	9	14800	9	9	9	9	10200	9	9	9	14400	9	9	11000	35800	37200	30400	9	9	9	81800	53700	72500	64700	47300	27200	157000	177000	155000	34300	36300	49100	36500	29100	35200
L-Epicatechin	360000	353000	325000	1490000	1310000	1300000	1810000	1740000	1850000	1530000	1430000	1530000	1580000	1820000	1830000	2030000	1810000	1830000	1880000	1780000	1690000	1590000	1430000	1040000	1740000	1880000	1720000	1080000	986000	1100000	1390000	1050000	1050000	1380000	1450000	1530000	1460000	1210000	1380000	1340000	1330000	1250000
Epigallate catechin gallate (EGCG)	17400000	15000000	15100000	17300000	18300000	15500000	17500000	17000000	14800000	12400000	14900000	12500000	15200000	12900000	13400000	13600000	14200000	13400000	13800000	14400000	13900000	13400000	12600000	11700000	15400000	15800000	15200000	13700000	15000000	12700000	11400000	13600000	13800000	17000000	16500000	16000000	13200000	12300000	14400000	14800000	14600000	14100000
Epigallocatechin (EGC)	418000	380000	350000	562000	569000	603000	352000	365000	366000	400000	321000	410000	506000	494000	562000	526000	537000	590000	576000	587000	570000	736000	653000	623000	564000	472000	490000	1860000	1680000	1490000	937000	1300000	1090000	1360000	1250000	1390000	654000	753000	748000	787000	794000	760000
(+)-Gallocatechin (GC)	435000	362000	335000	553000	572000	593000	362000	374000	367000	371000	383000	347000	497000	478000	542000	515000	563000	554000	562000	633000	584000	667000	649000	595000	560000	487000	519000	1570000	1670000	1440000	1060000	1260000	1030000	1310000	1310000	1340000	705000	718000	812000	797000	801000	784000
Epicatechin gallate (ECG)	6330000	5490000	5290000	5400000	6000000	5750000	7300000	6910000	7020000	5150000	5180000	4980000	5230000	4800000	5250000	5380000	5230000	5250000	5160000	4900000	4900000	5850000	5380000	5500000	7270000	7150000	6960000	5050000	5380000	5100000	5150000	5260000	5670000	6870000	6850000	6770000	5190000	5620000	5690000	5860000	6020000	6290000
Protocatechuic acid	474000	607000	527000	447000	479000	393000	225000	196000	205000	432000	380000	399000	252000	223000	255000	296000	274000	304000	276000	308000	256000	1220000	1250000	1310000	149000	117000	141000	1640000	1380000	1780000	2280000	2060000	1810000	841000	778000	780000	615000	630000	729000	736000	740000	722000
Ellagic acid	9	208010	511900	354790	477510	348780	274000	276330	470310	273280	359910	508780	519670	609970	538660	315690	465970	260940	351510	336440	369360	193790	379680	259300	338690	286020	325080	575310	222480	505950	318720	529760	402350	308730	444890	466730	497670	371360	457130	301500	249440	410180
Protocatechuic aldehyde	53577000	45618000	48291000	82958000	68489000	82256000	64795000	77465000	71609000	62683000	72544000	63516000	76690000	84578000	75439000	78480000	76278000	76418000	80226000	75336000	73814000	38549000	43032000	43434000	66579000	74521000	71416000	31454000	36509000	33672000	39404000	40297000	37200000	64329000	60294000	64532000	61113000	60968000	65598000	63401000	65790000	64494000
Catechin gallate，CG	3810000	3519900	2560000	4830000	3566700	3560000	6276700	6620000	6433200	2900000	2917500	3300000	3194000	2690000	2620000	3045400	3180000	3202200	2390000	2442700	3060000	2185300	2560000	2709900	4490000	5353100	4280000	1966100	1730000	1981100	1690000	2672400	2550000	2727400	2840000	3296200	3060000	4118600	2940000	2463500	3200000	3133600
Theaflavin-3-gallate	9510000	10327000	10100000	2155400	2100000	2322600	12800000	14825000	11100000	7131600	10200000	11660000	2100000	2481100	2230000	1881200	2500000	1895700	1130000	2316700	2080000	9595500	12200000	13206000	1870000	1827300	1130000	8980300	6890000	14141000	21600000	19677000	23900000	3902400	4890000	3157700	7633800	8930000	8688300	9090000	9628500	9320000
Theaflavin	8810000	10041000	9840000	2451700	2190000	2304900	12400000	13708000	11300000	7176300	10700000	11580000	2140000	2463400	2170000	1619300	2380000	1887600	1030000	2301000	1970000	9040100	11900000	13355000	1900000	1832100	1140000	8758800	6900000	14412000	21200000	19276000	22600000	4148600	5080000	3008400	7585800	8810000	8119400	8980000	8574200	8620000
(-)-Epiafzelechin	1070000	943230	910000	3013300	3390000	3194800	6080000	5985900	7150000	5345700	5490000	5469400	1520000	1508000	1970000	1834100	1830000	1626700	1620000	1856200	1550000	2569100	2320000	2336000	3990000	4636500	4610000	2388500	2160000	2668000	4040000	2899100	3940000	7169600	6810000	7311300	3051200	3190000	3516400	3360000	3672800	3540000
Gallocatechin gallate	1110000000	993030000	1020000000	1202600000	1180000000	1211100000	1600000000	1240000000	1520000000	1166900000	1160000000	1165400000	1130000000	1100600000	1020000000	1047300000	1110000000	1145900000	1100000000	1034000000	1060000000	1092300000	1030000000	1062100000	1040000000	1091000000	1080000000	1202600000	1190000000	1129700000	1030000000	1066300000	1140000000	1055500000	1080000000	1149900000	1217400000	950000000	1108700000	1100000000	1079000000	1140000000
6-Gingerol	342450	2254100	667750	468380	813060	654550	2452600	2374600	2529300	1733300	1482500	1746800	1754200	1535300	1943700	1388500	2088800	1675700	1486600	1378400	1993000	1107700	1859900	1556400	863250	948460	955870	1870800	2044600	2359400	2178100	1896600	2404800	1628200	1910300	1758400	824250	886390	886660	851050	434210	827390
Histidinol	22800000	27787000	24700000	32900000	35455000	31700000	26636000	27400000	29866000	27500000	23993000	41600000	30249000	18700000	43000000	29747000	28400000	31304000	29000000	38761000	43700000	20779000	25200000	30928000	23100000	31277000	24200000	30512000	21900000	27072000	31300000	30389000	27100000	28275000	27200000	43871000	57400000	30152000	34600000	26208000	29600000	25388000
4-Methyl-5-thiazoleethanol	13800000	11989000	14800000	826000	806090	721000	278420	242000	283260	313000	235240	327000	1065800	449000	455000	433390	805000	932790	665000	411360	680000	4721500	6380000	4358800	303000	251670	229000	12659000	12200000	10397000	8530000	9463000	8720000	3528200	4330000	3650900	3540000	4152100	4120000	4131500	4160000	4259200
D-erythro-Dihydrosphingosine	107000	488110	107000	151000	147630	154000	151600	124000	121580	159000	153190	185000	266030	521000	225000	222360	250000	239920	206000	219830	217000	129180	98000	93187	109000	101790	101000	224950	60100	35905	74400	78656	65500	203110	185000	192430	97000	120220	119000	117030	95800	94944
D-Sorbitol	314000	306000	359000	123000	146000	123000	154000	141000	140000	144000	357000	160000	107000	131000	123000	117000	116000	101000	95000	109000	111000	220000	250000	279000	103000	111000	122000	399000	576000	523000	179000	181000	496000	178000	176000	152000	194000	197000	165000	162000	181000	175000
Xylitol	204000	193000	165000	57700	74700	57200	77300	84500	81100	112000	107000	114000	112000	111000	96800	108000	122000	102000	122000	103000	95700	105000	75800	113000	47300	47300	71100	92500	104000	85900	79800	89900	89200	47300	48500	39700	79400	98700	72000	66800	82600	85100
Inositol	6680000	7220000	6220000	11200000	11000000	12000000	6490000	6540000	6420000	6730000	7490000	7040000	5750000	6420000	6520000	6230000	6050000	6490000	6810000	6960000	5880000	13200000	11100000	13100000	7970000	7920000	7780000	6940000	6740000	8540000	7140000	6870000	6080000	4850000	4680000	4190000	6380000	6520000	6700000	6800000	6910000	6910000
Pantothenol	132110	139030	152670	190230	239840	204080	156320	188200	156060	294820	280470	333680	116890	111410	146500	168730	140390	165780	179930	189970	172480	9	9	35565	433850	434600	454700	9	9	9	9	9	9	9	9	9	142870	139430	125050	131060	133290	98553
D-Mannitol	135670	139840	121990	205880	235810	163590	78936	103460	91284	152450	179270	165170	168260	253370	179960	142990	162910	167870	197250	183610	197720	158820	186110	180980	182260	163440	186400	254560	232610	220020	235920	202420	226180	192670	221310	202400	161160	156830	166970	194730	173450	191490
DL-threitol	31856	26761	43615	22370	9	9	9	29463	22464	27747	9	26914	12459	15876	17830	16051	16208	10073	19353	26318	16890	62098	66793	60637	33746	9	30053	80675	76292	80107	42132	64876	52855	34438	9	33225	21075	33032	40544	35328	29888	27836
Dulcitol	450000	383340	440000	181730	188000	196800	200000	215970	192000	235720	536000	252910	189000	151510	191000	186490	179000	174510	180000	164520	174000	343350	379000	465890	153000	134560	156000	515370	801000	680330	277000	207020	652000	253590	238000	221620	248310	273000	229300	292000	248200	247000
D-Arabitol	206000	189610	170000	103210	139000	109810	107000	91990	116000	143050	169000	129220	149000	162340	167000	179750	179000	122200	140000	159980	142000	141580	133000	137990	96900	64104	89500	119710	154000	126530	110000	111220	101000	69150	66800	73679	141180	138000	122170	122000	101450	90800
1,5-Anhydro-D-glucitol	246000	246240	264000	98169	132000	140080	419000	389430	311000	255350	292000	233220	235000	155880	160000	189760	206000	130430	173000	135030	153000	51183	82300	92181	91000	68252	52000	58901	47700	54962	79900	78016	88000	161790	166000	167160	112660	211000	160340	157000	181520	145000
Enterodiol	47500	49441	32600	9	9	9	9	9	9	9	9	9	9	9	9	9	9	9	9	9	9	209760	204000	167310	9	9	9	201580	197000	234880	391000	229780	193000	51695	73900	46133	58013	71800	80732	76300	73390	86100
4-(Aminomethyl)-5-(hydroxymethyl)-2-methylpyridin-3-ol	51304	43039	55931	217310	224890	214670	160250	180370	172180	233700	213130	294670	182730	268120	166000	222000	173320	171140	220290	226650	324180	34990	38013	46327	74231	104900	108350	36652	84667	19724	33828	27089	29571	40345	70577	84921	118200	87877	80277	60662	92990	67700
1,10-decanediol	130150	145750	177480	120240	171880	100920	177390	168920	298300	87901	304640	124810	222120	9	303720	131910	137880	135650	135550	127270	149410	222220	190320	213950	370410	261460	202620	144060	126420	162530	275220	156570	185520	102160	173190	167600	176200	159390	172330	157820	136370	167080
1-Decanol	11300000	18179000	13300000	6798100	9640000	5963300	11100000	10779000	30100000	11449000	13500000	10742000	9110000	6033900	26200000	9985500	7810000	8521800	8830000	7494100	7810000	12293000	11500000	11554000	10800000	15377000	8380000	8446400	6800000	7817800	8170000	7824800	11300000	5424000	6440000	5065100	9818000	9540000	10981000	10000000	10693000	10200000
2-Decanol	11600000	17608000	13300000	6878400	9610000	6507100	10600000	10622000	30200000	11725000	14100000	11180000	8840000	5996800	27100000	10558000	7800000	8567200	8520000	7934400	7780000	12824000	11900000	11694000	10700000	15162000	8180000	8503800	6760000	8215000	8130000	7816900	11800000	5383000	6190000	5251600	9480900	9170000	11070000	11000000	10785000	10700000
2,6-Dimethyl-7-octene-2,3,6-triol	1310000	1534000	1660000	555360	690000	721730	1130000	1207700	942000	2093900	2430000	2582000	862000	909100	937000	931910	987000	836950	848000	888320	1070000	2181300	2620000	2092400	494000	503890	464000	1265200	1470000	1563800	1720000	1688000	2210000	727520	707000	711440	1278800	1200000	1351800	1320000	1318800	1280000
Syringaldehyde	330000	233530	284000	193000	242520	236000	70596	71500	59606	917000	955690	886000	546490	676000	651000	521430	561000	550020	609000	585000	697000	287290	349000	302160	881000	963150	956000	646930	846000	929310	502000	304600	578000	228870	309000	294420	458000	475830	394000	438880	423000	389210
N-sinapoyl hydroxycoumarin	9	9	9	3190000	3058000	2970000	9	262000	510970	370000	9	9	1735000	1260000	411000	973730	836000	1586600	1600000	1894500	1610000	262470	442000	213060	884000	934860	963000	9	9	9	9	9	9	194370	161000	9	776000	562770	363000	540170	683000	696290
Caffeic acid O-glucoside	1420000	2090000	1770000	5400000	5570000	5520000	3070000	3260000	3410000	2640000	2560000	2220000	2760000	2880000	3250000	3010000	2550000	3310000	3420000	3280000	3080000	3950000	4210000	3910000	3170000	3560000	3360000	1110000	1260000	1250000	1850000	1810000	1690000	2790000	2830000	2970000	2520000	2640000	2700000	2680000	2690000	2700000
6-Hydroxymethylherniarin	3410000	2799500	3590000	80300	48262	57100	489180	474000	489090	209000	221140	281000	23764	22400	43600	50439	42900	60710	45700	51794	45100	131870	111000	141480	469000	464380	432000	32136	45100	35094	165000	123210	159000	382370	374000	456570	428000	359610	482000	456640	471000	484070
Feruloyl syringic acid	9	9	52700	241000	233730	250000	37515	83600	46278	45100	9	60200	242780	940000	487000	387650	322000	276220	353000	384230	604000	43506	93300	9	190000	237630	181000	61536	9	9	9	9	9	9	9	9	232000	128360	161000	131110	91900	125140
O-Feruloyl 4-hydroxylcoumarin	851000	742330	742000	2530000	2479800	2200000	2727900	2580000	2808900	1010000	1102200	1220000	2275600	4400000	2740000	2352600	2820000	2402200	2300000	2316300	4030000	843320	910000	902080	1700000	1475400	1560000	371640	495000	265790	454000	344480	265000	611270	670000	646870	2200000	1002400	1410000	1034200	1110000	987560
Hydroxy-methoxycinnamate	394000	501760	545000	4160000	4287400	3840000	244590	320000	257410	1640000	2029300	2010000	660040	780000	1490000	1304400	839000	1573600	1590000	1362600	1150000	492950	480000	389700	3750000	3009900	4150000	9	9	9	651000	335280	547000	2807400	2320000	2698900	1030000	785690	1430000	1352600	1480000	1565000
O-Feruloyl 2-hydroxylcoumarin	128000	9	9	148000	118860	120000	9	9	9	9	9	9	157040	316000	218000	196550	169000	245620	204000	198760	261000	469660	439000	377790	551000	541890	625000	754820	293000	350650	279000	351210	293000	328500	348000	450740	263000	135950	228000	239180	274000	222870
3,4-Dimethoxycinnamic acid	9	9	9	21700	24400	27900	18300	13700	17900	9	13700	21900	27400	32200	23300	25600	29100	29600	19000	23800	34100	9	9	9	11200	15400	9	6730	9	9	9	9	12700	29600	26800	23600	22600	19800	23400	15900	15900	15300
Caftaric acid	9	9	9	298000	380000	340000	111000	140000	116000	155000	136000	114000	184000	146000	147000	182000	187000	181000	205000	171000	205000	9	9	9	486000	478000	551000	9	9	9	9	9	9	9	9	9	71600	67800	75600	75200	73800	61500
1-O-beta-D-Glucopyranosyl sinapate	41400	42200	9	50200	71900	67800	24900	35700	9	96200	113000	118000	32200	43600	9	50400	25000	54200	40100	40700	41000	9	9	9	92800	73200	118000	9	9	9	9	9	9	119000	80700	84700	42100	58200	34900	42900	48800	49300
6,7-dihydroxycoumarin 7-O-quinic acid	394000	371000	304000	330000	307000	364000	1540000	1470000	1810000	249000	186000	200000	141000	128000	136000	160000	164000	123000	146000	112000	117000	195000	229000	206000	675000	482000	517000	1490000	1300000	1330000	1040000	1010000	1030000	1590000	1580000	1860000	1080000	1130000	1100000	827000	803000	943000
Ferulic acid	6320000	5400000	4640000	2230000	1810000	1930000	928000	851000	847000	1610000	1680000	2070000	842000	870000	1090000	1110000	885000	1410000	1080000	1080000	878000	3040000	3700000	3510000	818000	654000	551000	1500000	1330000	1510000	2440000	2000000	2030000	2180000	1900000	1950000	1920000	1920000	2140000	2210000	1910000	1920000
Resveratrol	44700	53200	62400	37200	49400	43300	67000	82300	68400	39800	29900	41800	43600	41100	52600	41700	47400	47400	57400	51900	51200	138000	151000	160000	38100	24600	17800	170000	163000	128000	98000	102000	89400	42000	50600	46500	60500	57900	77900	76600	73000	61500
Homovanillic acid	1234500	1260000	1480400	3327100	2650000	2501900	4790000	6050400	4810000	5023500	5400000	7555700	3160000	2243500	2564100	3630000	3026100	3340000	2561700	2850000	4480300	1190000	1494100	1220000	6660200	6110000	4298800	1320000	1333200	1490000	1519500	1650000	1836700	1760000	1722400	1960000	3090000	2235000	3020000	2420000	2173100	2040000
4-Methylumbelliferone	970670	1040000	979290	1000300	816000	823660	9	9	9	423980	355000	524050	9	9	9	9	9	9	9	9	9	482000	567400	664000	386560	399000	9	9	521180	510000	449170	9	674590	520000	596650	575000	349000	572000	385530	449000	372300	346000
Syringic acid	54900	9	9	40200	32600	34000	9	9	9	9	9	9	288000	459000	253000	240000	241000	371000	343000	281000	358000	9	9	28400	9	9	9	9	9	9	9	9	9	41800	27400	30000	84000	88000	74900	75800	64100	88600
3-(4-Hydroxyphenyl)propionic acid	5996600	5922400	6143300	4501700	4839900	4710200	4763100	4586700	4554400	9579400	8563100	8272400	10907000	8804800	10765000	9327400	10083000	7672200	11374000	9929700	10498000	4295000	5904700	4170000	8700300	10091000	8317300	2321600	3030000	2152800	829170	1229700	1241300	773360	482400	771090	5407200	4993400	5599600	5232300	4982200	5039100
3-Hydroxy-4-methoxycinnamic acid	6560000	5330000	4660000	2220000	1800000	1890000	1020000	828000	735000	1620000	1610000	2010000	857000	906000	1130000	1230000	907000	1380000	1100000	1140000	960000	3260000	3730000	3480000	932000	603000	674000	1580000	1380000	1530000	2580000	2000000	2120000	1980000	1980000	2010000	1910000	1850000	2240000	2160000	2210000	2070000
trans-cinnamaldehyde	236680	375560	384000	423250	437600	469730	727720	688950	546770	834340	734680	717600	717790	649900	975260	916340	937050	1064000	1155900	1024100	899870	406260	387290	355880	330010	307080	254800	9	9	9	9	9	9	9	9	9	441570	453830	471500	464520	414810	431260
Hydrocinnamic acid	2129400	1653200	1564700	1635500	2051900	2074200	638460	800690	563440	11280000	12297000	9857900	7805500	5534500	9445400	9203700	6692000	6459400	7817600	6946600	6434500	2548100	2968500	2484700	9377100	11181000	9981900	9	368070	133780	518130	562460	433950	9	9	9	3857800	3900100	4309800	4012900	3913200	4007000
Syringin	5650000	7050000	5670000	7370000	9820000	9760000	19800000	19200000	20900000	21300000	21100000	19300000	7240000	9010000	8330000	7090000	7250000	8230000	11000000	10200000	8570000	1410000	1640000	1680000	12100000	14900000	9900000	9	201000	275000	430000	522000	795000	1360000	1090000	1090000	7400000	9100000	7810000	8260000	6790000	9510000
p-Coumaric acid	8153200	8714700	7898500	7241800	8363800	7995000	11184000	12335000	11635000	6112400	6891300	6578300	5693500	2509500	6548100	5571200	4846500	4528500	5100900	5476400	6965500	7203500	7974800	8260800	11893000	12862000	10594000	5676100	6261700	6366700	5168200	6923800	6620100	7316100	6841000	7733100	6583900	6349200	6098200	6508800	6404000	6135700
Vanillic acid	2485500	2236200	2420700	4265400	4360000	3933000	4465600	4187000	4608200	3954500	3851100	3697200	3629200	4363900	4394600	3767100	4152900	4386700	4111800	4494200	4249600	2228900	2288000	2269500	3959100	3999700	4136800	1603700	1648700	1800400	1520200	1910100	1961800	2634200	3301900	3533900	3871500	3349300	3367500	3104700	3068900	3263600
Coniferyl alcohol	9	9	9	4230000	4900000	4420000	1020000	1030000	925000	2380000	1760000	1860000	2260000	2780000	2370000	2650000	2200000	2250000	2870000	2530000	2240000	9	9	9	1540000	1330000	1520000	9	9	9	9	9	9	9	9	9	985000	908000	1200000	757000	1130000	1200000
sesamolin	789000	763000	720000	2610000	2560000	2490000	2140000	2320000	2310000	2560000	2540000	2320000	2470000	6600000	6230000	5360000	4230000	3780000	3770000	3570000	2990000	1370000	1310000	1120000	1920000	1710000	1870000	1360000	1350000	1350000	1270000	1290000	1160000	1560000	2130000	1650000	1980000	2340000	3230000	1510000	1320000	1090000
Pinoresinol	21400000	19300000	16200000	25200000	24500000	23900000	10300000	10100000	9680000	4260000	3620000	4260000	7580000	7860000	7820000	8320000	8750000	8610000	7840000	7940000	8360000	13300000	16000000	15400000	20100000	18200000	20800000	9790000	11000000	11100000	10200000	10700000	10100000	11400000	11700000	13200000	11400000	11800000	12400000	12600000	12400000	12100000
Sinapic acid	20100	11400	7270	17300	22200	19000	2370	2560	3580	9240	7070	12500	5980	23800	7420	13500	18500	21700	21900	20800	19800	15100	14100	11400	24400	30600	26300	13500	8780	8380	25300	24600	15300	25800	17700	10200	17300	8940	10500	15700	6340	8800
Caffeate	5551900	3753300	4989700	9442200	8516300	8705200	7722600	7846100	8535400	7830500	8095300	8656300	8780500	9748100	9502400	8852600	9628600	9401500	10050000	8716300	9002600	4074000	4445200	4840000	7525100	7635600	8146300	3812400	3587500	3236600	3845900	4319300	3876500	7168200	6952900	8138600	7576300	8589100	7374800	6612700	7011400	6475800
3,4-Dihydrocoumarin	4748900	5049200	5542200	235360	309580	156120	6112100	5595900	5768200	530840	648030	603460	1524100	1172500	797540	1764100	1706700	993250	1499900	876050	1404200	236880	639040	731440	920520	758060	838400	9	9	332150	380730	408960	484040	210380	356400	278160	1163800	1153700	1403800	1425800	1445400	1434000
Scopoletin (7-Hydroxy-5-methoxycoumarin)	1723500	2091900	2116500	1682900	1874300	1839300	1151100	1167200	915260	1352000	1213800	1290600	4190400	3383800	4477000	4341700	5189000	3899600	3663900	4132400	4418400	733460	1211500	905000	781680	968690	842780	1677700	1413400	1217100	951330	948890	836580	891720	941820	1056200	1644700	1749300	1840200	1718100	1725700	1718600
4-Hydroxycoumarin	9	9	9	298190	310000	311180	262000	276570	244000	216660	214000	337840	844000	976960	944000	904550	1110000	1020300	922000	1069000	949000	626760	576000	522140	176000	131860	196000	61448	70400	60074	54200	9	9	9	9	9	266060	253000	296260	302000	303110	291000
6,7-Dimethoxy-4-methylcoumarin	265260	267350	299200	31191	46417	31287	69389	58182	75007	51830	50947	34137	140140	177890	220590	298220	279540	261750	239330	203790	197830	47292	79642	46635	67130	79415	55913	9	9	9	66935	31761	42866	18761	44182	49056	106550	79792	81094	92521	88538	100130
6-Hydroxy-4-methylcoumarin	2371700	3341500	3619300	5278200	5642800	5176700	6219900	5481400	5033300	7796200	8082200	9936300	1348300	825270	2763200	2103700	1203700	2349000	2005600	1910900	2233500	2813100	4480200	3047800	2892300	3275900	3526600	2055700	2561500	1715100	3227600	3044200	2490600	3408900	3009000	3569500	3907900	3299700	3825800	2637500	4561600	3518500
Medicarpin	51756	72071	64477	73917	46190	67467	33489	22737	9	59514	43070	86659	57005	66913	100200	78974	54911	56396	59655	34101	59103	43572	76220	63253	100090	96532	102910	39641	40456	93429	71338	71607	67375	47154	41907	57829	66046	55496	58554	42473	48724	67489
Coniferin	2020000	2518400	2320000	22620000	23400000	23725000	2610000	2649600	2440000	7002200	6670000	5047200	12200000	10644000	14600000	11960000	10100000	13708000	16100000	16104000	14000000	9409900	9090000	8111000	15700000	14724000	14700000	1815000	1430000	1429700	1590000	1512200	1460000	2579100	2340000	2245300	6552600	6830000	7217500	7220000	6740100	6640000
Methyleugenol	251030	258140	251750	9	9	9	9	9	9	9	9	9	9	9	9	9	9	9	9	9	9	405160	461930	484480	9	9	9	919170	1231000	857840	308870	304020	431640	9	9	16149	207490	166530	220020	130690	139340	158780
p-Coumaryl alcohol	9	9	9	305440	404000	308530	9	9	9	61414	65200	57970	121000	190210	199000	147730	179000	144340	212000	229450	191000	9	9	9	114000	99626	146000	9	9	9	9	9	9	9	9	9	74804	51600	56857	90700	60892	73100
6-MethylCoumarin	480220	747830	821760	532000	463480	524030	434280	354520	548850	502130	477760	721790	444270	508180	680280	842520	527960	672740	340530	575060	381380	848950	1243900	1037500	383410	295420	342370	1856500	1552600	2182900	3526900	3146000	2689400	705760	553130	515590	861730	838130	1023600	1066000	865620	817550
Coumarin	9	9	9	6030000	6494700	5690000	1767200	1930000	1901200	942000	1198900	1010000	6499900	5940000	6780000	6977400	7200000	7160900	6550000	6659100	7440000	2842500	2240000	2313500	852000	1033500	789000	130150	130000	127060	123000	1446700	9	9	9	9	2210000	2316400	2530000	2495100	2380000	2465100
Esculetin (6,7-dihydroxycoumarin)	382000	9	351000	9	9	9	460000	650820	487000	9	9	9	9	9	9	9	9	9	9	9	9	501410	481000	9	9	9	9	1265300	653000	2472900	808000	915210	755000	1336000	1200000	1302700	671730	607000	489210	472000	714050	598000
6-Methoxy-7,8-DihydroxyCoumarin	12078000	10536000	13295000	10867000	11479000	11854000	11078000	10879000	10060000	21257000	19234000	18125000	22938000	18942000	20891000	19941000	22297000	17902000	22750000	20296000	22721000	11642000	13471000	12391000	10192000	11701000	9844100	1967600	2238400	1063200	2266000	2421400	1839700	9283300	10633000	15463000	9429700	9877500	9915000	9970600	10200000	10227000
Esculin (6,7-Dihydroxycoumarin-6-glucoside)	4810000	6381900	6850000	7743300	7850000	7776500	7100000	10365000	10200000	8503000	6650000	8111900	3090000	2499400	2870000	2700400	2880000	2391900	2560000	2935000	2770000	12261000	13400000	12493000	10800000	9907700	10300000	12651000	10900000	16556000	12700000	10961000	10500000	14286000	15800000	14372000	7833400	8510000	8994700	9040000	8744800	9100000
Sinapinaldehyde	632000	535570	711000	9	9	9	92800	76080	87500	128970	116000	186160	9	9	9	9	9	9	9	9	9	938340	1040000	972470	239000	161210	139000	1994700	1170000	1995500	3990000	2816200	1130000	544200	551000	547480	553330	609000	659360	613000	640790	591000
p-Coumaraldehyde	884810	1696700	1407000	1845700	1662300	1841400	712280	621680	647730	733240	866030	827360	1379400	1054800	1160200	968800	1260400	938120	721010	907630	1476900	657660	637110	1043300	9	9	9	455430	763880	400250	973200	422450	1929300	1023500	1274400	1046200	955510	1207700	873800	916420	1072400	1157400
Daphnetin	880650	1426000	1352800	390550	274680	378740	559870	674480	817820	384670	338080	308640	132830	9	184110	111770	195690	154070	121330	142510	187710	870770	853330	920290	109030	188800	101090	1638100	967600	1183300	1382700	1160700	1207700	221720	285190	482550	737490	437110	493220	519300	373440	474720
Xanthotoxol	1071100	1214300	1054000	3080500	2977800	2613300	5495300	5278400	4837000	3035000	2490200	3706600	4588400	5285600	4754500	4949200	5960700	4850900	4865500	5054000	5853900	2609200	1214200	1614700	1306800	1390900	990960	404750	524220	9	796900	495480	585440	1450800	1706000	2263800	3096800	2624100	2818100	2774200	2578100	2490100
7-Methoxycoumarin	2012400	2350300	1957300	651830	815190	714010	1401500	1517100	1303600	1991000	2004700	3071200	1036000	1264300	1248600	1047900	1027300	844840	674750	935820	1090100	1224700	3016900	2146000	241910	259480	35951000	1837600	1731400	2145300	3127600	2598000	3200300	1364100	1113000	1082500	1370400	1429300	388780	1288100	2070700	1445100
Scopolin	5897900	6379800	5836100	21307000	21993000	22118000	10322000	10112000	9352800	1629700	1283700	1754700	10384000	9625300	13224000	11539000	10595000	12460000	11812000	12804000	12569000	1566200	2179200	2230300	2485200	2623800	2156100	3602500	3509100	3668800	3282200	4227700	3449600	2548700	2465000	2330100	6026000	6033700	6641300	6201700	6143100	5877400
Verbascoside	56500000	43380000	45100000	292530	357000	401730	783000	700970	802000	138020	186000	164510	144000	214930	175000	132130	194000	214990	234000	193850	245000	709410	519000	728870	238000	213940	130000	463850	931000	467210	153000	363050	192000	681860	195000	415190	6156600	7400000	6204400	6640000	7471600	7010000
Caffeic acid	8806600	8243300	8013300	4860800	4324100	4017800	4889400	4361700	5298400	3272200	3317300	4102900	4205800	3645000	4507400	3811000	4032400	4246200	4523400	3922800	5031700	3022800	3096700	4063600	4870800	5041900	5737000	3929900	3854700	3114400	3166400	3354300	3640100	4142400	3928400	5551900	5160500	4388900	5019600	4975900	4293300	5094500
Methyl ferulate	2595500	2580500	4289300	4801100	4725800	4785000	2418100	2250500	2280300	5072200	4123600	3488900	4555200	6885600	4276000	4313500	4776800	4362900	4165100	4085400	4518400	1551900	1926700	1725900	6356600	4862400	4252200	1354500	1925900	1606600	1321400	2176300	894220	4914000	6196200	5693900	3173300	3537500	3625300	3899900	3626400	3988000
Brevifolincarboxylic acid	1100000	1000700	871000	1207100	1290000	1280900	1710000	1514100	1670000	1301300	1140000	1127200	1860000	1600100	1830000	1886400	2080000	1870500	1780000	1754500	1750000	1491500	1060000	1166500	1130000	1113800	1150000	2269100	2070000	2054200	1820000	1932800	1850000	2044200	2110000	2106200	1449200	1540000	1529700	1650000	1692100	1660000
(E)-p-coumaric acid	21289000	15832000	18495000	16187000	10414000	16246000	27043000	22908000	26268000	12587000	14323000	12824000	11654000	10527000	15009000	12734000	12938000	15823000	12546000	10180000	13317000	15529000	16422000	18388000	24909000	30033000	22538000	13104000	12793000	13567000	12577000	16805000	19611000	13590000	14981000	17488000	16452000	15090000	14799000	15127000	15310000	15514000
4-Hydroxy-3-methoxycinnamaldehyde	645000	761380	682000	456770	402000	420770	227000	262660	208000	326290	258000	337650	86300	117840	93600	98982	149000	145380	109000	118550	108000	1510300	1710000	1497400	260000	167030	178000	1911500	1240000	2056000	3960000	2581300	1460000	346250	360000	335390	759390	725000	775570	744000	763080	759000
Skimmin	351330	9	9	7010200	5919600	5527500	3127500	2720900	3575100	3317700	5345900	5401000	10678000	6068100	10689000	11343000	11290000	11948000	11269000	15628000	15062000	5205700	6158900	3906800	4945400	4842400	6623600	1004200	459140	200300	73454	951220	65526	618090	1035300	595640	5515500	3580100	5727100	3752000	3817500	4194600
Pyrocatechol	40400	56016	59100	9	9	9	9	9	9	9	9	9	9	9	9	9	9	9	9	9	9	140550	162000	153940	9	9	9	369470	354000	330910	247000	248780	180000	888280	864000	838080	164830	160000	198630	187000	199260	176000
Acetosyringone	116510	62148	76548	135410	168450	168200	198750	238470	263540	160720	132350	182160	225910	193370	218970	251640	231120	228830	302990	255070	241120	108030	80259	144520	154830	164230	151760	9	51799	9	9	9	75218	43974	76219	9	157020	111700	142120	131690	124280	115700
Apocynin	80977	9	63068	81306	9	91572	9	46283	9	42515	9	9	54546	9	9	9	9	125940	9	9	92334	85094	84630	81354	82674	9	9	572440	511740	585260	237490	285720	236750	829310	739160	813400	198530	133720	97130	115600	102060	143970
Catechol	39800	43505	39300	32732	22700	24590	25000	28037	25600	9	9	9	9	19542	9	9	9	21020	18200	16352	9	147680	129000	146420	24500	18307	27100	360050	381000	317840	257000	232230	174000	895310	901000	860500	180190	162000	194740	194000	158270	170000
Skimmine	9	9	9	342520	498230	464060	216020	198210	230540	245390	337610	317890	467970	457970	823060	591210	546910	667530	806900	896480	1006400	509840	254720	292190	393190	508170	326380	27595	9	9	9	9	9	99172	97494	71080	297980	209410	265490	308820	294030	278120
Isofraxidin	93821	111380	126200	107340	95240	77746	42794	49529	52650	9	9	9	189740	143510	159240	163080	192120	128570	163790	191850	165170	9	9	18292	63323	62598	89691	95772	99780	65034	72969	123180	90404	76682	88213	60785	58200	97207	68765	88209	108820	105480
Paeonol	9	9	9	120480	76619	114660	326380	313700	281210	412760	418680	412690	101910	14076	73343	9	9	9	63464	53591	9	9	9	9	576780	464350	383590	9	9	9	9	9	9	9	9	9	72160	72070	106530	57546	94737	66788
Cinnamic acid	330180	298140	456560	869090	646520	562180	302060	367970	246910	718010	330110	523000	223080	9	253960	293620	352870	191860	360620	284950	348900	620080	632860	935940	381520	212160	320960	1069200	496190	732300	381090	387440	951070	441920	262520	329360	363360	430580	405360	398970	289870	413570
Notopterol	29901	34123	19201	30132	19624	27283	27963	33383	31200	36048	43323	48339	36782	33579	30411	32586	45304	32608	32124	38112	28242	26416	30604	24079	39973	49532	41806	16649	28153	38817	26212	33188	20344	28973	14918	43209	24706	30488	28168	19745	32344	26247
Umbelliferone	596900	684220	707980	3863900	3545500	3853400	3078400	3354700	3441200	2848100	3357900	3596100	8812000	7394000	10054000	9615400	11034000	9658100	8669300	9554800	9704800	5557900	5793500	5194000	1922300	1596100	1882400	847330	969640	537540	443740	441620	351120	919450	548580	650400	3022800	3105100	3373100	3177700	3241500	3241600
L-Cysteine D-γ-glutamyl-2-(trimethylammonio)ethyl ester	8790	11900	17300	34200	41776	10700	22024	28500	34080	18500	8868.3	26900	41496	39500	50800	29526	41000	41220	62500	46463	78900	15153	11500	8093.8	29500	34670	18400	14968	8920	9443.9	13300	11825	10700	8419.9	10300	9787.8	13700	13412	9550	20543	12800	9252.4
2-Aminoadipic acid (L-Homoglutamic acid)	2200000	1562500	2350000	6870000	6697000	6550000	6736900	6200000	5935300	2400000	3186800	4310000	1896700	1270000	3000000	2463900	2750000	2602900	2710000	2302300	3280000	2454200	2420000	2907200	1330000	1194600	1160000	2831700	2780000	2681900	2790000	2825400	2660000	2576500	2260000	2902100	3540000	2670400	3280000	3034300	2970000	2932300
Aspartic acid di-O-glucoside	490000	372750	464000	2400000	2789000	1930000	948650	882000	890430	947000	1033200	2010000	1060300	416000	1510000	2011200	1210000	1972900	1330000	1827800	1900000	515150	472000	411480	1060000	1039000	983000	176820	273000	326770	368000	277070	468000	542260	434000	478150	1230000	910220	1030000	927370	809000	1034800
Lysine butyrate	16300000	10798000	22900000	960000	765660	680000	919520	963000	835580	1020000	812850	1060000	583350	154000	1510000	1445900	1010000	1750600	1180000	1349000	1110000	2683700	3100000	3628600	1740000	1196600	1220000	2004200	2100000	1808800	1900000	1374300	1860000	2044600	2040000	3238200	2220000	1327000	3010000	2986300	2690000	2786000
L-Glutaminyl-L-valyl-L-valyl-L-cysteine	82900	79094	43300	101000	54731	46800	265070	241000	259720	162000	132640	164000	163720	268000	183000	245100	231000	173380	245000	188910	222000	129780	117000	117430	41400	43088	39100	9	47200	46148	54300	22501	34000	46162	74200	67763	162000	226100	135000	166550	133000	206590
Acetyl tryptophan	1760000	1490000	1410000	1610000	1460000	1700000	2050000	1680000	2280000	1340000	1250000	1260000	1350000	1260000	1290000	1450000	1500000	1530000	1150000	1380000	1390000	1490000	1430000	1480000	1920000	2410000	2050000	1410000	1410000	1270000	1380000	1480000	1510000	2010000	1790000	1920000	1070000	1450000	1660000	1660000	1810000	1670000
L-Glutamine O-hexside	364000	454000	397000	6360000	5000000	5030000	2320000	2650000	3480000	2180000	1750000	3030000	3250000	2750000	3340000	4040000	6090000	5750000	3500000	4780000	4410000	706000	411000	699000	362000	324000	240000	233000	503000	295000	462000	380000	401000	3190000	2310000	2900000	1840000	2000000	2050000	2520000	2520000	2710000
L-Glutamic acid O-glucoside	8170000	9330000	5220000	128000000	85300000	83900000	4390000	4890000	5980000	6920000	5850000	4600000	5630000	6810000	16000000	18100000	11300000	30500000	21000000	18000000	10700000	14500000	9870000	13000000	5280000	8770000	7300000	1020000	3020000	1380000	3760000	3030000	3070000	37200000	26200000	27600000	11600000	12800000	17800000	22200000	20000000	19400000
Glutathione oxidized	1610000	1630000	1410000	1560000	1620000	1030000	2400000	3640000	3600000	3280000	3040000	2350000	5250000	2870000	3770000	5160000	3110000	4750000	5090000	5040000	2980000	246000	229000	261000	3140000	3190000	2220000	112000	156000	92900	193000	266000	399000	1900000	1710000	1090000	804000	2420000	2090000	3490000	4210000	3270000
L-Homocitrulline	5380000	3539200	1450000	1520000	1098600	948000	396260	350000	379660	296000	321100	304000	709090	615000	1010000	1424000	917000	1424500	1050000	930440	1080000	1363500	716000	723520	273000	261050	344000	369590	539000	274390	578000	414090	534000	1927100	1870000	2626400	1300000	1096800	1350000	1130200	1200000	1033800
L-Proline	12800000	8333900	10900000	13000000	11999000	11100000	13662000	14300000	14756000	7910000	8578000	11400000	11053000	9230000	13100000	13484000	15600000	14992000	13100000	13705000	14500000	6145900	5750000	7649600	8070000	7945400	7760000	4086600	5130000	4653500	6680000	4940200	8280000	4663900	4760000	4446600	5960000	8953900	10600000	8990100	8960000	9248700
L-Citrulline	9090000	7491100	8340000	7800000	7509400	8000000	10349000	9750000	10622000	11400000	12171000	15000000	13456000	9920000	20200000	16857000	17600000	16309000	14100000	16376000	22000000	2660200	3770000	4079200	9720000	9775000	10200000	2650100	2950000	2964300	4800000	3799000	5360000	6063500	7390000	8938700	10700000	9087300	10400000	8045600	9740000	7785200
L-Serine	5890000	4535400	5790000	6300000	6097900	6100000	7662700	7230000	7192300	9110000	8202900	11300000	6780000	6960000	8080000	6511000	8550000	7562800	7910000	8083200	10600000	4228000	4780000	4810000	9450000	8984300	8500000	1871000	2110000	2054500	2280000	1856900	2600000	3691300	4000000	4729200	7150000	6613700	6710000	6670600	7230000	7411800
L-Aspartic acid	757000	546000	517000	946000	895000	852000	674000	620000	822000	599000	674000	578000	489000	678000	629000	541000	499000	721000	601000	592000	606000	322000	262000	335000	597000	628000	617000	73800	145000	104000	102000	79700	125000	243000	213000	218000	515000	522000	559000	486000	494000	417000
L-Glutamic acid	479000	464000	366000	1760000	1750000	1530000	1140000	1120000	1030000	909000	970000	834000	988000	886000	1080000	1010000	792000	1310000	1170000	1160000	1030000	239000	223000	300000	1450000	1590000	1640000	43600	107000	62600	99900	56800	110000	616000	533000	509000	717000	747000	788000	813000	760000	664000
L-(-)-Cystine	64700	67500	99200	77300	85900	64500	66600	49300	56200	58200	59500	53500	56600	31000	61200	48200	59100	44300	41100	44800	44200	53100	55400	80300	51000	47200	50500	37100	37200	43700	46000	38100	47600	42100	51100	31000	121000	88500	46600	44000	67100	93200
L-Leucine	5880000	3156700	4600000	6200000	5751900	5850000	5580500	5270000	5358100	3590000	3162500	4360000	2760700	2140000	3590000	3158000	4360000	3874400	3610000	3622100	4820000	1586500	1320000	1691700	2360000	2516000	2450000	677970	842000	763720	1200000	901740	1740000	1160000	1020000	1136600	3230000	3101100	3400000	3281600	2960000	2894100
L-Phenylalanine	1970000	1400000	1330000	2160000	1880000	2060000	2530000	2810000	2580000	2270000	2140000	2180000	2410000	2620000	2420000	2260000	2410000	2230000	2760000	2880000	2340000	1120000	931000	986000	1690000	1770000	1970000	182000	312000	194000	322000	242000	501000	432000	453000	456000	1240000	1490000	1490000	1580000	1580000	1500000
L-Threonine	13400000	7801300	11600000	10400000	10328000	9700000	15537000	14600000	14947000	9940000	9775400	12500000	9807900	8690000	12800000	11791000	14200000	13339000	13700000	12928000	16400000	7234800	7350000	8926500	12300000	12583000	12400000	3467200	4080000	3666200	4730000	3891900	5570000	6173100	6200000	7475400	11300000	9497200	10700000	10877000	11600000	11679000
L-Kynurenine	542000	820160	822000	556000	599140	601000	849220	1000000	998380	1710000	1492000	1890000	1068400	923000	1260000	1311400	1300000	1281000	1230000	1323500	1510000	733910	886000	906200	333000	470930	417000	715490	728000	814460	693000	558890	808000	546560	561000	585950	1150000	915780	964000	901950	1070000	898670
L-(+)-Lysine	18300000	10092000	15400000	13900000	14162000	12400000	29220000	28300000	27995000	18400000	18638000	27900000	19414000	20200000	18300000	15617000	20600000	17365000	18100000	20256000	31200000	3836900	4160000	4972400	7070000	8215600	6650000	1464400	2140000	1474700	1720000	1290400	3210000	2225600	2100000	3065300	19300000	11433000	13300000	11934000	11900000	11316000
L-Histidine	7530000	2931300	4030000	11100000	11756000	11000000	15667000	16500000	16423000	13100000	12517000	16400000	19591000	12600000	16600000	16597000	18800000	16024000	18000000	13833000	19900000	2275900	9	2646600	7730000	7659100	7400000	9	9	9	1440000	9	1500000	1531000	1640000	2493700	10300000	8302200	7290000	8633400	8620000	7812800
L-Valine	230000000	141680000	182000000	271000000	255160000	245000000	162430000	159000000	152650000	124000000	127550000	146000000	48386000	79800000	31300000	49912000	52000000	66331000	67900000	38013000	65700000	82115000	77900000	94694000	100000000	112620000	94000000	9	58800000	54179000	61200000	51567000	92200000	37590000	42700000	48701000	90600000	88631000	80200000	95830000	99200000	90687000
L-Isoleucine	4850000	2646100	3870000	5240000	4691000	5010000	4536400	4800000	4688300	3080000	2795100	3770000	2528200	1700000	3020000	2662700	3670000	3417400	3120000	3009500	4320000	1292300	1170000	1457200	1990000	2146300	2210000	629970	749000	690660	1080000	830810	1490000	1068100	927000	948690	2560000	2720900	2960000	2731600	2560000	2603000
L-(+)-Arginine	29200000	18381000	27100000	23900000	23106000	22200000	78372000	67800000	63896000	31200000	41771000	49400000	83797000	43700000	95700000	84850000	79400000	71908000	73500000	115130000	134000000	7073700	21200000	21047000	17800000	18292000	15900000	7504400	11400000	8317200	11400000	9229200	14400000	14370000	14800000	21475000	39300000	38757000	41400000	41500000	41000000	36679000
L-Tryptophan	2380000	2010000	1870000	4470000	4750000	4650000	5740000	5800000	5460000	5130000	4970000	5030000	4180000	4160000	4190000	4740000	4490000	4210000	5080000	4750000	4650000	1700000	1810000	1910000	2910000	2520000	2940000	333000	505000	320000	414000	337000	710000	618000	635000	586000	2450000	2570000	2830000	2740000	2710000	2820000
2,3-dimethylsuccinic acid	1540000	2180000	2420000	3530000	4060000	3960000	1750000	1660000	1480000	4730000	4150000	5070000	4710000	5080000	4010000	3960000	5220000	3960000	4650000	4550000	5150000	3060000	3900000	3470000	1930000	1860000	1460000	1170000	1190000	1280000	1430000	1410000	1270000	968000	968000	1020000	2530000	2300000	2620000	2690000	2540000	2550000
DL-Homocysteine	830000	494510	907000	1750000	1591000	1670000	1230500	1690000	1549200	1700000	1935200	2440000	719410	719000	728000	700400	810000	719220	644000	631330	869000	848320	727000	679820	357000	222340	401000	402580	398000	282880	628000	484590	683000	325110	359000	384040	753000	839170	910000	767250	708000	602040
Guanidineacetic acid	96000	123000	153000	14300	42400	11000	28900	18300	13900	30600	44800	47300	30400	51100	48300	64300	76900	25700	53700	65800	44800	80100	61000	96000	9	9	9	95000	70200	104000	52400	44400	63100	32000	26800	37900	41800	56200	30100	44900	57500	25000
N-Acetyl-L-glutamic acid	5680000	5660600	6000000	3080000	2529800	2120000	1313300	1300000	1260700	1440000	1357400	1540000	1471400	1390000	2010000	2646500	1940000	2464100	2200000	1820600	1940000	5202400	4660000	4393000	2000000	1863200	1840000	1685800	2140000	1543500	2400000	1940500	2010000	4362800	4390000	5458400	2980000	2568700	3020000	2574300	2690000	2512700
γ-Glu-Cys	88900	61643	82600	276000	214130	9	80199	70600	137150	84100	65805	127000	75367	9	107000	169600	133000	142690	122000	109100	118000	139220	101000	115800	9	9	9	9	9	9	9	9	78400	140030	153000	170000	76100	99191	98900	59763	88600	102260
5-Aminovaleric acid	107000	102590	151000	66000	72712	40500	104690	104000	117170	102000	112780	149000	88590	75300	94400	52917	61700	89785	62600	54047	80700	60165	71100	69049	158000	89056	119000	29188	50100	34496	30900	56812	54500	61799	71200	96063	101000	56162	68600	73396	72900	64492
N6-Acetyl-L-lysine	6110000	3781200	6420000	2790000	2631500	2750000	2516200	2480000	2565900	2170000	2303600	2000000	443500	842000	658000	921980	1120000	1103700	1100000	563180	979000	1948400	2230000	2210900	1310000	1736500	1360000	989500	1180000	1127700	1220000	1309200	2030000	902780	847000	1172400	1520000	1256500	1520000	1596500	1610000	1317000
Glycyl-L-proline	9	9	9	24300	37773	39700	59485	73000	61153	9	62208	53000	9822.2	17600	29600	20621	29400	36032	9	9	23700	9	53600	43020	50700	48932	79700	44808	47700	42394	9	46841	18100	9	25300	9	45800	34465	31400	24500	43800	32300
D-Alanyl-D-Alanine	36000	32699	41200	28500	24943	32700	59913	41900	51782	25700	27692	38000	16908	27500	46600	27267	36400	35498	42900	21735	45900	29205	32600	40676	39200	36217	45800	84195	64600	53268	117000	114480	118000	268730	212000	346590	103000	76268	80200	78030	79800	73250
Asp-phe	300000	253780	338000	152000	161540	136000	259210	266000	240830	360000	457760	443000	270090	231000	286000	225590	230000	215650	234000	271440	287000	76064	74800	115530	199000	249990	251000	46476	78100	9	119000	123250	123000	181980	182000	204830	214000	246420	239000	215790	201000	197540
Nα-Acetyl-L-glutamine	1120000	532800	1050000	1060000	953570	886000	1269500	1700000	1571200	896000	1144100	948000	435540	459000	1220000	1007300	880000	657400	738000	934990	1020000	1372200	1380000	1458400	1270000	1188200	1080000	753190	805000	780600	498000	580010	868000	648220	666000	747020	978000	667880	1030000	1042600	921000	1046300
L-Homoserine	229000	199000	253000	171000	168000	144000	118000	110000	105000	121000	109000	111000	94000	116000	108000	136000	108000	135000	102000	110000	108000	80800	62500	73100	57800	71900	64500	46900	59800	53800	54700	54500	67900	179000	182000	176000	109000	142000	137000	99600	126000	109000
N-γ-Acetyl-N-2-Formyl-5-methoxykynurenamine	719000	630000	531000	1100000	1110000	1170000	606000	674000	698000	554000	513000	546000	946000	1100000	1220000	1150000	1250000	1180000	1290000	1370000	1360000	318000	284000	296000	1040000	911000	1080000	118000	117000	80800	182000	128000	117000	335000	291000	278000	437000	533000	603000	579000	667000	598000
Nα-Acetyl-L-arginine	1250000	1146000	1700000	2430000	2190300	1890000	766450	630000	520160	991000	1087200	1460000	1178600	636000	1730000	1709600	1740000	1556100	1520000	1790700	2320000	1467700	4090000	2880300	1270000	1420600	1340000	2977400	3640000	2879000	2330000	2474800	2200000	1473700	1310000	1494500	1640000	1365700	1920000	1510700	1590000	1521600
N-Propionylglycine	2110000	1040500	1620000	1960000	1936900	2010000	1973700	1960000	1894000	1030000	1083500	1470000	1119400	855000	1280000	1120600	1540000	1369600	1360000	1263400	1580000	475590	397000	614340	803000	864520	908000	228740	309000	258330	419000	295160	599000	458860	387000	423180	834000	1041200	1280000	1077100	1070000	1088200
1-Methylhistidine	1430000	877150	1090000	1250000	1352500	1280000	1815900	1860000	1877500	2400000	2409800	2870000	2619300	1800000	2980000	2593800	2620000	2349500	2440000	2142800	2990000	1228600	1390000	1551800	1420000	1135400	1070000	1148600	1120000	1365900	1070000	1319600	872000	928280	1040000	1270700	1570000	1336300	1520000	1462800	1420000	1267700
N-Glycyl-L-leucine	4250000	3731800	3850000	6690000	6545200	6200000	10557000	10700000	11385000	6220000	4462200	5920000	7750100	4020000	8010000	8121300	9030000	8344400	7870000	7623000	9460000	1850900	1900000	1975700	4200000	4263200	4410000	2117100	2830000	1370400	2780000	2325000	2930000	3241900	2840000	3519800	5910000	4920800	5030000	4946000	4910000	4312200
L-Asparagine	3050000	1360000	1730000	1380000	996000	993000	2560000	2650000	2620000	1160000	1260000	1330000	1410000	1500000	1500000	1240000	1280000	1540000	1590000	1300000	1310000	497000	310000	473000	387000	403000	303000	82300	130000	102000	105000	57600	166000	300000	191000	233000	1010000	1080000	1180000	1020000	1080000	931000
L-Cysteine	27900	23396	42700	48100	45163	51200	41484	40800	34159	32100	29861	44300	20781	18700	42200	37838	45300	51757	46100	46126	66500	27559	9	9	63800	9	66400	9	9	9	9	9	9	30894	37400	9	42200	34260	32300	26589	24000	37218
N-Acetyl-l-leucine	140000	141600	202000	165000	171850	178000	91880	133000	113780	109000	148760	181000	228340	200000	312000	331830	300000	256550	251000	328820	443000	131710	137000	117100	134000	114150	105000	95312	85900	90083	94100	74135	102000	112000	90900	145280	224000	142030	212000	142900	123000	144780
2,6-Diaminooimelic acid	7040000	6710000	6141100	13900000	13845000	13900000	42185000	42500000	41351000	28500000	25605000	34500000	36015000	24822000	56400000	52591000	48100000	50675000	59400000	64333000	66100000	6849200	7030000	8739500	30900000	28135000	38800000	1216900	2880000	1070300	2840000	1281100	2980000	11488000	11500000	13318000	28100000	23815000	30300000	28303000	28800000	28730000
L-Theanine	665240000	613620000	638690000	647690000	769610000	578590000	1036900000	1000800000	940840000	778950000	903250000	984230000	9	9	9	9	9	9	9	9	9	482040000	458120000	527760000	709930000	672290000	745670000	262230000	377080000	203680000	457820000	243680000	362810000	597100000	628950000	744810000	846210000	955760000	980520000	1026400000	944750000	984220000
L-Tyramine	17343000	24600000	35534000	298640	175870	210820	107700	93960	108850	147300	91141	152600	149800	119030	152410	155080	235950	194740	145300	138720	185070	2799500	3305200	4192300	60583	67421	68642	6949700	7416300	8266600	10513000	9804100	17552000	13314000	13301000	15652000	5296200	5254500	5099800	4977000	5370300	5314500
L-(-)-Tyrosine	2940000	2130000	2310000	4490000	4770000	5700000	8890000	6520000	5880000	5820000	7970000	7040000	4630000	5200000	3180000	2820000	3640000	2690000	3070000	3340000	3750000	2630000	1690000	2300000	1240000	1220000	1500000	432000	738000	603000	1480000	1160000	1600000	1600000	1420000	1450000	2740000	3380000	2660000	3570000	3560000	3750000
Glutathione reduced form	126000	110000	122000	4120000	4020000	4950000	188000	382000	306000	232000	233000	243000	1450000	1070000	988000	2190000	836000	3350000	3730000	2240000	1600000	66700	97500	60500	8730000	11500000	15100000	36800	33100	28500	32000	32900	37600	236000	218000	166000	200000	340000	210000	293000	294000	276000
5-Hydroxy-L-tryptophan	501800	295250	514790	1469200	1406700	1323600	2839600	2673700	2341900	3449200	3485200	3289400	925630	1240300	1376600	1557800	1322600	1751300	1407100	1234800	2063900	288960	480900	445650	242030	571310	415970	274710	271640	308650	373710	302060	504920	553900	400640	527910	1272500	931130	1270800	1252300	1192300	1212600
S-(methyl)glutathione	27300	41400	34100	19700	9	9	58200	33600	33300	35200	50800	52800	9	12100	9	9	9	9	9	9	9	28000	36100	38300	9	13300	22500	18200	27600	15700	27100	9	29500	45100	37000	35400	40000	60200	39800	32800	44300	52300
S-(5'-Adenosy)-L-homocysteine	168000	135000	177000	269000	247000	274000	306000	275000	250000	154000	164000	189000	302000	331000	296000	339000	331000	348000	310000	346000	347000	52200	51800	61400	123000	112000	131000	9	9	9	9	15900	16100	22000	22600	19700	161000	146000	153000	150000	144000	149000
N'-Formylkynurenine	327990	247060	327540	237370	224060	170240	892970	741720	665490	846280	932400	809430	318610	402030	599270	521040	845240	296430	449800	511270	629390	9	9	9	787420	1069000	920990	294180	9	9	9	9	452950	345000	282470	294300	421610	317470	567100	315920	386610	246540
L-Pipecolic acid	4840000	4920000	4130000	624000	507000	540000	680000	760000	741000	335000	355000	491000	2750000	2830000	2330000	3240000	4030000	4270000	2650000	2880000	2060000	5920000	6320000	6480000	193000	157000	176000	8770000	11800000	10200000	6460000	4890000	6860000	1410000	2020000	2060000	2890000	2230000	3830000	3800000	3770000	2960000
L-Glutamine	320000	391000	376000	2110000	1930000	2290000	6210000	6790000	7050000	3190000	2990000	4080000	9380000	7680000	6940000	7970000	6740000	7490000	6220000	6870000	5020000	248000	169000	279000	525000	522000	516000	48300	214000	33600	95800	48000	94900	695000	759000	860000	3130000	3760000	3700000	3380000	3760000	2990000
L-Saccharopine	6056000	3693900	5558900	10695000	9304000	9882500	9319400	8687300	7231000	5835500	5341800	7746300	2741600	1773300	4702600	4080200	4382100	4482500	5040400	4558800	6197800	4030100	3988200	4018000	8890400	8714700	9368500	1991300	1817600	2180800	1992400	2361000	2411200	2330000	2159500	3202100	4494400	4140400	5241500	5202700	5792000	5187500
L-Alanine	4681000	3795100	4286100	4715000	4316600	4383700	4455800	4030900	4116200	4509200	4640600	5772700	4915700	3868600	6448600	5089200	5588800	6009800	5237000	5226800	6232700	4467800	4477600	5555400	5400400	4665900	4347200	2048700	2809000	1618000	2573600	2469700	3000900	2804900	3212800	4220500	4598100	3847100	4285700	4286100	4686500	4654900
3-N-Methyl-L-histidine	309460	256260	411630	570720	501250	488310	548970	586900	570080	662910	671190	864450	797110	547820	898080	743020	693440	732790	762110	928600	1140300	392580	586260	518490	457090	507000	310740	637590	438360	557040	387610	444120	393380	336670	267690	388810	450600	474250	581120	428590	429770	407930
Histamine	19304000	15734000	17339000	9586300	11920000	11261000	22467000	21209000	22881000	13840000	11771000	14501000	15315000	7454200	19956000	18689000	22728000	20925000	19372000	20563000	29458000	12075000	11884000	15107000	7100200	7780600	7485500	47937000	45297000	29333000	21864000	21252000	15623000	5841400	6378100	6911200	16634000	14985000	21377000	16597000	16702000	16996000
N-Acetyl-L-tyrosine	1251300	1276100	1094400	198840	163090	216400	191720	151210	171270	486800	486470	620730	418080	409460	357850	324980	335390	284290	321930	329780	366920	885610	849300	866480	103210	99355	130610	1487200	1470000	1261600	1009000	1249900	1052000	206680	215210	194130	584090	591900	517300	489980	619580	563830
L(+)-Ornithine	997240	519300	911540	551120	389220	456620	1031200	1045700	905970	523600	548130	797110	722170	547800	798770	713120	723770	782910	770790	762970	1099800	461950	438480	482190	330090	327620	249010	323000	450180	364910	320010	252020	380870	213190	202770	294610	744800	565290	645930	574290	628950	581930
N-Acetylaspartate	679000	880610	578000	101460	104000	101300	122000	93873	100000	68067	82200	105370	275000	326880	302000	333550	314000	268070	277000	364410	296000	607630	663000	835190	80900	62533	90900	1329600	1260000	1076700	648000	601940	614000	300030	499000	262280	460920	493000	384550	469000	329370	401000
(5-L-Glutamyl)-L-amino acid	183000	185820	238000	161120	206000	152190	333000	301670	283000	198370	261000	220390	298000	319190	295000	281220	265000	283210	281000	325150	274000	209210	166000	163910	174000	195360	173000	90591	135000	91568	137000	113420	134000	254590	273000	258010	212360	185000	248400	213000	271090	221000
L-Carnosine	40100	28386	36700	41559	40100	38304	126000	126590	113000	87674	93000	88748	81000	71664	85600	75339	73400	86057	80100	85902	77600	45297	44300	42708	65000	59818	43600	15027	17600	18443	18200	20777	26300	36183	33000	26495	51547	59300	50147	50300	57846	49200
O-Phospho-L-serine	63500	84373	87500	566710	529000	639420	534000	402140	474000	177960	158000	156030	184000	228810	273000	253970	218000	341760	268000	245530	247000	205760	252000	256750	455000	423520	501000	289910	309000	271980	254000	326490	216000	297640	249000	231720	276850	225000	261490	271000	231720	292000
Methionine sulfoxide	431490	278870	478490	356410	346410	336890	991190	932570	963660	568060	520840	714020	352170	264120	441820	363240	470800	409960	395950	392540	575210	421240	339060	400280	628130	524660	590960	185850	285700	147840	274680	186300	332020	413550	408480	649650	670800	472400	518420	500610	516710	539670
Pyrrole-2-carboxylic acid	568560	573060	594930	40122	86920	61223	25003	41051	30214	21714	38709	17365	79901	64474	72826	113970	67120	70860	66101	89370	85372	421880	450230	555510	52141	9	14185	228570	265380	286690	238180	231530	220800	85502	65381	90687	137260	120290	153740	146580	115240	202420
Dl-Norvaline	43400000	23284000	29300000	52900000	48131000	47500000	34410000	35700000	33437000	25700000	26132000	28600000	18854000	16900000	11800000	10757000	12000000	13229000	12000000	12945000	17500000	11964000	10800000	14131000	16500000	16243000	15400000	5406500	7270000	6337800	9040000	7111700	12400000	7353400	6060000	6727000	14200000	19991000	16500000	15615000	16400000	17919000
Phe-Phe	383110	279930	365250	478860	420680	375280	507820	464160	577710	429190	362110	402170	504900	505670	586290	489130	552700	505500	532590	458340	550810	297030	228560	204900	349160	368080	364780	107530	101130	137730	166220	115800	194060	219320	152530	218650	386500	346780	302040	346380	315900	338870
S-(5'-Adenosyl)-L-methionine	118860	40049	87755	1912300	1995200	1554500	6459400	5981600	5415400	2920600	2385600	4704900	685710	1078800	512240	629730	771970	906630	1068900	754990	1831000	13656	9	9	447210	1260300	526730	9	9	9	9	9	9	68073	60728	53124	1513100	903610	922430	758390	686070	655090
4-Hydroxy-L-glutamic acid	481000	382570	553000	94050	64900	63753	71000	42246	49400	128780	79600	99219	134000	196700	250000	220290	213000	168160	174000	189900	219000	120280	113000	139930	82000	65663	57600	191260	172000	192750	268000	151010	251000	1411000	1220000	1676500	238830	278000	345720	360000	436620	278000
L-Cystathionine	25426	24577	32530	33004	32737	9282.9	36429	39761	31901	92778	117920	114160	42523	20920	35977	38705	38300	36310	44052	43369	49933	21387	42991	33151	35710	24488	23813	32264	21425	37111	15089	38551	42644	32312	22903	28010	37682	31256	41780	43222	30904	35756
L-Homocystine	175780	214130	264000	227840	245950	235970	177400	135730	131800	175160	163610	175490	62811	9	102060	99918	92753	134630	95218	96256	97985	195320	195660	167000	199800	201010	166430	235640	194640	204170	237000	268170	212760	155130	141040	170930	157870	119760	130770	111850	152120	114370
3-Hydroxy-3-methylpentane-1,5-dioic acid	2070000	2199900	2010000	1311600	1440000	1673600	3520000	3490400	3390000	3464400	4430000	3938200	1220000	1212600	935000	997040	1030000	1081100	1090000	1195000	1100000	2153300	2740000	2645600	1920000	1436500	1510000	3243000	3250000	3712600	3260000	2555900	4290000	4013200	3980000	3957800	1911000	2140000	2534100	2380000	2057700	2660000
2-Aminoisobutyric acid	3090000	3220300	4080000	2720000	2685800	2680000	2709600	2740000	2862100	3240000	3335800	4470000	2693200	2360000	2760000	2732500	2840000	2535100	2540000	2782700	3090000	3193500	3530000	3273600	2200000	2294900	2240000	2847700	2890000	3164500	2840000	2511700	2530000	1254600	1610000	1908500	2840000	2588600	2810000	2471100	2640000	2485900
N,N-Dimethylglycine	2068400	2153000	2678500	2735900	2680900	2667000	3274100	3600600	3485400	2741000	2972600	3873900	3414800	3102100	3136400	2877200	3014200	2859600	2615000	3328900	3863300	2366800	2266600	2042600	1525100	1737500	1413700	1757700	1882500	1891500	1705500	1491900	1686800	1357900	1172600	1857000	2813000	2577200	2571900	2169300	2381900	2419200
5-oxoproline	688920000	636010000	775820000	244480000	224790000	204210000	242620000	210840000	250530000	267230000	256560000	359570000	9	9	144480000	104450000	9	166990000	9	9	9	664060000	550500000	564670000	174380000	188870000	201390000	1046000000	995410000	771600000	962010000	836880000	874310000	361710000	490190000	444450000	352120000	372860000	393160000	324430000	331720000	358610000
N-acetylglycine	143380000	140280000	202150000	44320000	38129000	39395000	38214000	37149000	35993000	34645000	35040000	43629000	38972000	25118000	57017000	51457000	43226000	60849000	51724000	53746000	55122000	67409000	75670000	81227000	59080000	55226000	50108000	67278000	62398000	61418000	56757000	52249000	54748000	62860000	60569000	75538000	61423000	49998000	74901000	63989000	67804000	65920000
Allysine(6-Oxo DL-Norleucine)	9	9	9	85465	77300	108260	177000	156710	120000	105230	103000	165390	66400	95001	76600	60653	77400	64273	79600	74223	36800	9	9	9	152000	152040	94900	9	20000	9	9	9	9	9	9	9	55864	65700	72515	69300	41248	73900
N-Acetylthreonine	798000	840390	909000	929230	848000	970930	678000	483780	552000	659110	886000	769250	741000	1076400	1310000	949900	934000	963290	906000	955860	778000	689210	814000	781850	1200000	1126300	904000	481320	523000	432770	776000	754440	691000	782810	931000	913280	549440	571000	624620	634000	611440	650000
H-HomoArg-OH	1000800	717670	1087100	1480300	1865300	1443800	4879900	4370700	4242300	1124900	1694800	2278300	9200200	4346900	6945500	5524900	4942200	5713900	6994700	7683700	8825200	329220	944090	856640	295860	335840	272530	255500	443450	303350	221490	135420	300230	487900	479590	427550	2197700	2330800	2350200	2405900	2538300	2345700
3,4-Dihydroxy-DL-phenylalanine	349890	326380	397370	268920	9	9	9	9	9	570140	435740	579860	9	274280	9	239490	409020	417600	393100	318500	310030	1919900	2191100	2630700	588850	698670	585260	1465600	1462200	1785100	2042100	2325400	1467500	219170	270590	205630	414080	390540	383310	202740	429850	465890
DL-Methionine	9	192030	231130	1632600	1714200	1787400	684150	818180	766200	721190	728420	646560	771150	390080	900240	893760	821260	919970	1013600	745120	1188700	9	9	9	820530	989890	766240	9	9	9	9	9	9	9	9	9	286570	250680	338870	355120	369120	340100
1-Aminocyclopropanecarboxylic acid	7450400	6043200	7468800	8169500	7804000	7726700	10405000	9582000	10239000	8710000	7852200	10314000	6974400	5898900	9835700	8812300	8844600	9804400	9826900	9240600	10717000	4843200	5283300	6108400	11731000	12048000	12538000	4181000	4601400	3583900	5621200	4804200	5744500	6071800	6732100	7555500	9301900	7335100	8961500	8403400	8630900	8443800
N-Acetyl-L-phenylalanine	231710	203490	267220	133000	125150	104970	94982	88302	109370	182190	212020	224020	266770	175660	239250	234470	314270	243160	231930	204900	267920	196880	213410	170890	61185	41208	85452	495510	547530	540820	557960	553270	636560	349790	353710	546790	299120	250930	259430	253260	342810	256730
cis-4-Hydroxy-D-proline	508640	503770	656170	273130	260440	212040	375750	326630	354810	199750	182140	341160	544150	385440	594310	699330	797740	691340	726780	538350	914960	676620	660320	772910	240170	294540	247180	690910	665300	740920	594970	488970	633220	224260	285180	314720	787770	373960	529140	412840	485110	393290
alpha-Aminocaproic acid	10300000	6013300	8900000	11200000	10785000	10900000	11565000	12200000	12069000	7080000	6181400	9650000	7366500	5320000	7800000	7749800	9310000	8278900	8420000	8362000	10200000	3071800	2330000	3322100	4600000	4676800	4700000	1271800	1620000	1362100	2340000	1608300	3380000	2543900	2280000	2596700	7020000	6041100	6550000	6145300	6650000	6312100
Proline	12400000	9057000	11000000	12400000	11865000	11200000	13623000	14400000	14554000	7870000	8873500	10600000	11200000	9020000	13400000	13810000	15100000	14643000	13200000	13710000	14800000	6560500	5890000	7291200	8080000	7883300	7750000	4045300	5090000	4620700	6870000	4930100	8650000	4724600	4770000	4477400	5730000	8774100	10400000	9425400	9070000	9162700
Aspartic acid	795000	502000	592000	1030000	993000	918000	797000	646000	873000	646000	644000	578000	516000	702000	655000	564000	573000	738000	580000	603000	548000	281000	266000	377000	577000	637000	690000	92400	168000	114000	88800	95900	115000	293000	228000	243000	545000	575000	611000	515000	545000	462000
Glutamic acid	484000	451000	368000	1880000	1720000	1740000	1100000	1140000	1180000	998000	899000	868000	1010000	959000	1120000	1070000	898000	1350000	1070000	1200000	1000000	231000	247000	301000	1490000	1630000	1860000	49000	113000	59700	116000	63700	128000	681000	630000	514000	763000	802000	825000	890000	810000	726000
D-(-)-Valine	83241000	47127000	66333000	109820000	101600000	98955000	57164000	57426000	54256000	41312000	44259000	57886000	23078000	28049000	18155000	15565000	18542000	17830000	17435000	22270000	34514000	25156000	21878000	27103000	35038000	35735000	29961000	9217800	13061000	10949000	17792000	14174000	26119000	14598000	12654000	15157000	41932000	31836000	32192000	26716000	28658000	33209000
D-(+)-Phenylalanine	1620000	1294500	819000	1130000	1257800	1410000	1718800	1790000	1761500	1630000	1642500	881000	1302700	1020000	1430000	1400200	1600000	1519700	1640000	1752700	744000	864580	795000	814280	1320000	1356100	1460000	161360	294000	208670	286000	214760	479000	432590	348000	234980	198000	1013800	1200000	1235200	1230000	1244100
