# Supplementary material for: Widely Targeted Metabolomics Analysis Reveals the Differences of Nonvolatile Compounds in Oolong Tea in Different Production Areas
Source: Foods. 2022 Apr 6;11(7):1057. doi: 10.3390/foods11071057 (PMC8998066; doi:10.3390/foods11071057)
Supplement: Supplementary file 1 [file foods-11-01057-s001.zip › Table S3 Differential nonvolatile compounds and their VIP values in Oolong tea from different producing areas.xlsx]

## Sheet: Sheet1
Differential nonvolatile compounds	Class	VIP	p-value
Riboflavin	Vitamins and derivatives	1.16139	<0.001
Pyridoxine O-glucoside	Vitamins and derivatives	1.06766	<0.001
Pyridoxine	Vitamins and derivatives	1.04571	<0.001
Pantetheine	Vitamins and derivatives	1.00215	<0.001
Nicotinic acid-hexoside	Vitamins and derivatives	1.09139	<0.001
Nicotinic acid	Vitamins and derivatives	1.04117	<0.001
Niacinamide	Vitamins and derivatives	1.04774	<0.001
L-ascorbate	Vitamins and derivatives	1.08898	0.01
Biotin	Vitamins and derivatives	1.08732	<0.001
α-Terpineol	Terpene	1.14479	<0.001
Roseoside	Terpene	1.06988	<0.001
Oryzalexin E	Terpene	1.04338	<0.001
Ginkgolide A	Terpene	1.28097	<0.001
Geniposidic acid	Terpene	1.19491	<0.001
Cantharidin	Terpene	1.09364	<0.001
L-Epicatechin (EC)	Polyphenol	1.13166	<0.001
Gallocatechin-gallocatechin	Polyphenol	1.12006	<0.001
Gallocatechin gallate	Polyphenol	1.0468	<0.001
Epigallocatechin (EGC)	Polyphenol	1.00688	<0.001
Epicatechin gallate	Polyphenol	1.09357	<0.001
Catechin (C)	Polyphenol	1.0472	<0.001
(+)-Gallocatechin (GC)	Polyphenol	1.01839	<0.001
(-)-Epiafzelechin	Polyphenol	1.12061	<0.001
Xanthotoxol	Phenylpropanoids	1.07597	<0.001
Umbelliferone	Phenylpropanoids	1.1594	<0.001
trans-cinnamaldehyde	Phenylpropanoids	1.09182	<0.001
Syringin	Phenylpropanoids	1.01669	<0.001
Syringic acid	Phenylpropanoids	1.17076	<0.001
Skimmine	Phenylpropanoids	1.01834	<0.001
Skimmin	Phenylpropanoids	1.04476	<0.001
Scopoletin (7-Hydroxy-5-methoxycoumarin)	Phenylpropanoids	1.05104	<0.001
Resveratrol	Phenylpropanoids	1.01428	<0.001
Pinoresinol	Phenylpropanoids	1.00081	<0.001
p-Coumaric acid	Phenylpropanoids	1.08548	<0.001
Paeonol	Phenylpropanoids	1.0277	<0.001
O-Feruloyl 2-hydroxylcoumarin	Phenylpropanoids	1.13794	<0.001
Isofraxidin	Phenylpropanoids	1.187	<0.001
Ferulic acid	Phenylpropanoids	1.17353	<0.001
Esculin (6,7-Dihydroxycoumarin-6-glucoside)	Phenylpropanoids	1.06326	<0.001
Coumarin	Phenylpropanoids	1.05729	<0.001
Caftaric acid	Phenylpropanoids	1.06376	<0.001
Caffeic acid O-glucoside	Phenylpropanoids	1.1932	<0.001
Caffeic acid	Phenylpropanoids	1.24894	<0.001
Brevifolincarboxylic acid	Phenylpropanoids	1.10547	<0.001
6-Hydroxymethylherniarin	Phenylpropanoids	1.29736	0.005
6-Hydroxy-4-methylcoumarin	Phenylpropanoids	1.16745	<0.001
6,7-Dimethoxy-4-methylcoumarin	Phenylpropanoids	1.21329	<0.001
6,7-dihydroxycoumarin 7-O-quinic acid	Phenylpropanoids	1.09668	<0.001
4-Methylumbelliferone	Phenylpropanoids	1.0017	<0.001
4-Hydroxycoumarin	Phenylpropanoids	1.17967	<0.001
3-Hydroxy-4-methoxycinnamic acid	Phenylpropanoids	1.171	<0.001
3,4-Dihydrocoumarin	Phenylpropanoids	1.05094	<0.001
3-(4-Hydroxyphenyl)propionic acid	Phenylpropanoids	1.18307	<0.001
(E)-p-coumaric acid	Phenylpropanoids	1.28263	<0.001
Spermidine	Phenolamides	1.11755	<0.001
N-p-Coumaroyl putrescine	Phenolamides	1.0217	<0.001
N-p-Coumaroyl agmatine	Phenolamides	1.05776	0.004
N'-p-Coumaroyl agmatine	Phenolamides	1.04294	0.005
N-Caffeoyl agmatine	Phenolamides	1.02057	0.005
N-Acetylputrescine	Phenolamides	1.00022	<0.001
Agmatine	Phenolamides	1.18338	<0.001
Phenethylamine	Others	1.06007	<0.001
O-Phosphorylethanolamine	Others	1.12668	<0.001
N-Acetylglucosamine 1-phosphate	Others	1.09974	<0.001
Mangiferin	Others	1.21417	<0.001
Ligustilide	Others	1.04334	<0.001
L-Gulonic-γ-lactone	Others	1.04662	<0.001
Hydroxyphenethylamine	Others	1.01372	<0.001
Hinokitiol	Others	1.12429	<0.001
Gluconic acid	Others	1.0745	<0.001
Glucarate O-Phosphoric acid	Others	1.09342	<0.001
E-3,4,5'-Trihydroxy-3'-glucopyranosylstilbene	Others	1.02186	<0.001
DIMBOA glucoside	Others	1.07929	<0.001
Dihydroprehelminthosporol	Others	1.01267	<0.001
D-Glucose-6-phosphate disodium salt	Others	1.07789	<0.001
D-glucoronic acid	Others	1.1459	<0.001
Benzyl β-D-Glucopyranoside	Others	1.0051	<0.001
Benzamide	Others	1.22399	<0.001
Aminopurine	Others	1.03208	<0.001
4-Nitrophenol	Others	1.03084	<0.001
2-(-)-Carvone	Others	1.14051	<0.001
γ-aminobutyric acid	Organic acids and derivatives	1.00027	<0.001
α-Hydroxyisobutyric acid	Organic acids and derivatives	1.18411	<0.001
Syringic acid O-glucoside	Organic acids and derivatives	1.13586	0.001
Syringaldehyde O-glucoside	Organic acids and derivatives	1.01646	<0.001
Succinic acid	Organic acids and derivatives	1.08701	<0.001
Suberic acid	Organic acids and derivatives	1.03847	<0.001
Sebacate	Organic acids and derivatives	1.02402	<0.001
Quinic acid	Organic acids and derivatives	1.02669	<0.001
p–Hydroxyphenyl acetic acid	Organic acids and derivatives	1.1044	<0.001
p-Coumaroyl quinic acid O-glucuronic acid	Organic acids and derivatives	1.01698	<0.001
Neochlorogenic acid (5-O-Caffeoylquinic acid)	Organic acids and derivatives	1.06422	<0.001
Methylmalonic acid	Organic acids and derivatives	1.12667	<0.001
Methyl gallate	Organic acids and derivatives	1.02676	<0.001
Mandelic acid	Organic acids and derivatives	1.18307	<0.001
L-(+)-Tartaric acid	Organic acids and derivatives	1.23532	<0.001
Glutaric acid	Organic acids and derivatives	1.2864	<0.001
Gallic acid	Organic acids and derivatives	1.00925	<0.001
Fumaric acid	Organic acids and derivatives	1.01048	<0.001
ethylmalonate	Organic acids and derivatives	1.197	<0.001
D-Xylonic acid	Organic acids and derivatives	1.17274	<0.001
D-tartaric acid	Organic acids and derivatives	1.23696	<0.001
Cryptochlorogenic acid	Organic acids and derivatives	1.05404	<0.001
Coumalic acid	Organic acids and derivatives	1.01039	<0.001
Citric acid	Organic acids and derivatives	1.19194	<0.001
Cis-Aconitic acid	Organic acids and derivatives	1.0916	<0.001
Chlorogenic acid methyl ester	Organic acids and derivatives	1.06247	<0.001
Chlorogenic acid (3-O-Caffeoylquinic acid)	Organic acids and derivatives	1.20558	<0.001
Azelaic acid	Organic acids and derivatives	1.03278	<0.001
Anthranilic acid	Organic acids and derivatives	1.17392	<0.001
Anisic acid O-feruloyl hexoside	Organic acids and derivatives	1.02369	<0.001
Aminomalonic acid	Organic acids and derivatives	1.07756	<0.001
6-Aminocaproic acid	Organic acids and derivatives	1.07157	<0.001
5-O-p-Coumaroylquinic acid	Organic acids and derivatives	1.15232	<0.001
5-O-p-Coumaroyl shikimic acid	Organic acids and derivatives	1.1655	<0.001
5-O-p-coumaroyl quinic acid O-hexoside	Organic acids and derivatives	1.0273	<0.001
5-O-Feruloyl quinic acid glucoside	Organic acids and derivatives	1.0403	<0.001
5-hydroxyhexanoic acid	Organic acids and derivatives	1.17138	<0.001
4-O-Caffeoyl quinic acid	Organic acids and derivatives	1.0435	<0.001
4-Hydroxybenzoic acid	Organic acids and derivatives	1.01174	<0.001
4-Hydroxybenzaldehyde	Organic acids and derivatives	1.17339	<0.001
4-Hydroxy-2-oxoglutaric acid	Organic acids and derivatives	1.1778	<0.001
3-O-p-coumaroyl quinic acid O-hexoside	Organic acids and derivatives	1.02037	<0.001
3-O-p-Coumaroyl quinic acid	Organic acids and derivatives	1.18667	<0.001
3-O-Feruloyl quinic acid glucoside	Organic acids and derivatives	1.02256	<0.001
3-Hydroxypropanoic acid	Organic acids and derivatives	1.01508	<0.001
3-Hydroxy-3-methyl butyric acid	Organic acids and derivatives	1.03015	<0.001
2-Methylsuccinic acid	Organic acids and derivatives	1.04565	<0.001
2-Methylglutaric acid	Organic acids and derivatives	1.04347	<0.001
2-Methoxybenzoic acid	Organic acids and derivatives	1.28382	<0.001
2-Isopropylmalate	Organic acids and derivatives	1.19785	<0.001
2-Hydroxybutanoic acid	Organic acids and derivatives	1.22513	<0.001
1-O-p-Coumaroyl quinic acid	Organic acids and derivatives	1.16515	<0.001
1-O-Caffeoyl quinic acid	Organic acids and derivatives	1.06293	<0.001
10-Formyl-THF	Organic acids and derivatives	1.08125	<0.001
β-Pseudouridine	Nucleotide and derivates	1.11963	<0.001
β-Nicotinamide mononucleotide	Nucleotide and derivates	1.05756	<0.001
Xanthine	Nucleotide and derivates	1.07059	<0.001
Uridine 5'-diphospho-D-glucose	Nucleotide and derivates	1.0466	<0.001
UDP-α-D-glucose	Nucleotide and derivates	1.04183	<0.001
Succinyladenosine	Nucleotide and derivates	1.02968	<0.001
Riboprine	Nucleotide and derivates	1.10827	<0.001
Pyrimidine	Nucleotide and derivates	1.00146	<0.001
Purine	Nucleotide and derivates	1.10838	<0.001
N6-Succinyl Adenosine	Nucleotide and derivates	1.18371	<0.001
N2-methylguanosine	Nucleotide and derivates	1.04864	<0.001
iP7G	Nucleotide and derivates	1.00696	<0.001
Inosine 5'-monophosphate	Nucleotide and derivates	1.02277	<0.001
Inosine	Nucleotide and derivates	1.20844	<0.001
Hypoxanthine-9-β-D-arabinofuranoside	Nucleotide and derivates	1.1146	<0.001
Guanosine 5'-monophosphate	Nucleotide and derivates	1.05933	<0.001
Deoxyadenosine	Nucleotide and derivates	1.12164	<0.001
Cytidine 5'-monophosphate (Cytidylic acid)	Nucleotide and derivates	1.05641	<0.001
Cyclic AMP	Nucleotide and derivates	1.0728	<0.001
Cordycepin	Nucleotide and derivates	1.07014	<0.001
Adenosine O-ribose	Nucleotide and derivates	1.04281	<0.001
Adenosine 5'-monophosphate	Nucleotide and derivates	1.02303	<0.001
Adenosine 3'-monophosphate	Nucleotide and derivates	1.02345	<0.001
Adenosine	Nucleotide and derivates	1.1362	<0.001
7-Methylxanthine	Nucleotide and derivates	1.01624	<0.001
5'-Deoxy-5'-(methylthio)adenosine	Nucleotide and derivates	1.04617	<0.001
3-Methylxanthine	Nucleotide and derivates	1.01351	<0.001
2'-Deoxyinosine-5'-monophosphate	Nucleotide and derivates	1.07577	<0.001
2'-Deoxyinosine	Nucleotide and derivates	1.10013	<0.001
2'-Deoxyadenosine-5'-monophosphate	Nucleotide and derivates	1.06947	<0.001
2-(dimethylamino)guanosine	Nucleotide and derivates	1.1908	<0.001
α-Linolenic acid	Lipids	1.044	<0.001
PC 16:1/14:1	Lipids	1.05206	<0.001
Myristoleic acid (C14:1)	Lipids	1.15906	<0.001
LysoPE 18:2	Lipids	1.13177	<0.001
LysoPE 18:1	Lipids	1.00315	<0.001
LysoPE 14:0	Lipids	1.1509	<0.001
LysoPC 18:3	Lipids	1.08727	<0.001
LysoPC 18:2	Lipids	1.02705	<0.001
LysoPC 18:1	Lipids	1.01381	<0.001
LysoPC 18:1	Lipids	1.02695	<0.001
LysoPC 16:1	Lipids	1.04912	<0.001
LysoPC 12:1	Lipids	1.01848	<0.001
Lauric acid (C12:0)	Lipids	1.27977	<0.001
delta-Tridecalactone	Lipids	1.05584	<0.001
9-KODE	Lipids	1.13223	<0.001
9-HOTrE	Lipids	1.17588	<0.001
4-oxo-9Z,11Z,13E,15E-octadecatetraenoic acid	Lipids	1.08162	<0.001
13-HPODE	Lipids	1.11301	<0.001
13-HOTrE	Lipids	1.06897	<0.001
Genistein 7-O-Glucoside (Genistin)	Isoflavone	1.01735	<0.001
Indole-5-carboxylic acid	Indole derivatives	1.39895	<0.001
Indole-3-carboxaldehyde	Indole derivatives	1.36193	<0.001
Imidazole-4-acetate	Indole derivatives	1.26355	<0.001
3-Indoleacetonitrile	Indole derivatives	1.04383	<0.001
Quercetin 7-O-rutinoside	Flavonol	1.07551	<0.001
Quercetin 4'-O-glucoside (Spiraeoside)	Flavonol	1.04254	<0.001
Quercetin 3-O-rutinoside (Rutin)	Flavonol	1.18236	<0.001
Quercetin 3-O-glucoside (Isotrifoliin)	Flavonol	1.0546	<0.001
Myricetin 3-O-rhamnoside (Myricitrin)	Flavonol	1.01127	0.001
methylQuercetin O-hexoside	Flavonol	1.29098	<0.001
Kaempferol-3-O-robinoside-7-O-rhamnoside (Robinin)	Flavonol	1.02377	<0.001
Kaempferol 7-O-rhamnoside	Flavonol	1.25771	0.001
Kaempferol 3-O-rutinoside	Flavonol	1.14623	<0.001
Kaempferol 3-O-robinobioside	Flavonol	1.1557	<0.001
Kaempferol 3-O-glucoside (Astragalin)	Flavonol	1.00209	<0.001
Isorhamnetin O-hexoside	Flavonol	1.07085	<0.001
Isorhamnetin 5-O-hexoside	Flavonol	1.0775	<0.001
Isorhamnetin 3-O-neohesperidoside	Flavonol	1.03227	<0.001
Icariin (kaempferol 3,7-O-diglucoside 8-prenyl derivative)	Flavonol	1.10269	<0.001
Fustin	Flavonol	1.34473	<0.001
Dihydroquercetin (Taxifolin)	Flavonol	1.06646	<0.001
3,7-Di-O-methylquercetin	Flavonol	1.09465	<0.001
Vicenin-3	Flavonoid	1.17507	<0.001
Schaftoside	Flavonoid	1.16507	<0.001
Puararin	Flavonoid	1.12886	<0.001
Persicoside	Flavonoid	1.00986	<0.001
Pedalitin	Flavonoid	1.08869	<0.001
Orientin	Flavonoid	1.27024	<0.001
Isoschaftoside	Flavonoid	1.16851	<0.001
Isorhamnetin 3-O-glucoside	Flavonoid	1.03455	<0.001
Isoquercitroside	Flavonoid	1.09761	<0.001
Hyperoside	Flavonoid	1.03274	<0.001
Herbacetin	Flavonoid	1.14286	<0.001
Gossypitrin	Flavonoid	1.0223	<0.001
Engeletin	Flavonoid	1.02662	0.002
Diosmin	Flavonoid	1.00387	<0.001
Deoxyrhapontin	Flavonoid	1.04727	<0.001
5,7-Dihydroxychromone	Flavonoid	1.1961	<0.001
Vitexin 2''-O-beta-L-rhamnoside	Flavone	1.00341	<0.001
Tricin 7-O-hexoside	Flavone	1.00734	<0.001
Tricin 5-O-hexoside	Flavone	1.07942	<0.001
Tricin	Flavone	1.06228	<0.001
Tangeretin	Flavone	1.12022	<0.001
Spinacetin	Flavone	1.04343	<0.001
Selgin 5-O-hexoside	Flavone	1.07683	<0.001
O-methylnaringenin C-pentoside	Flavone	1.13602	<0.001
Luteolin O-hexosyl-O-pentoside	Flavone	1.11596	<0.001
Luteolin O-hexosyl-O-hexosyl-O-hexoside	Flavone	1.01532	<0.001
Luteolin C-hexoside	Flavone	1.01148	<0.001
Luteolin 7-O-glucoside	Flavone	1.12872	<0.001
Luteolin 6-C-glucoside	Flavone	1.26458	<0.001
Luteolin 3',7-di-O-glucoside	Flavone	1.00115	<0.001
Eriodictyol C-hexoside	Flavone	1.07802	<0.001
Eriodictiol C-hexosyl-O-hexoside	Flavone	1.20951	<0.001
di-C,C-hexosyl-luteolin	Flavone	1.05441	<0.001
Chrysoeriol O-hexosyl-O-hexoside	Flavone	1.18049	<0.001
Chrysoeriol O-glucuronic acid	Flavone	1.21077	0.003
Chrysoeriol C-hexosyl-O-rhamnoside	Flavone	1.00668	<0.001
Chrysoeriol C-hexosyl-O-hexoside	Flavone	1.19815	<0.001
Chrysoeriol 8-C-hexoside	Flavone	1.0782	<0.001
Chrysoeriol 7-O-rutinoside	Flavone	1.00923	<0.001
Chrysoeriol	Flavone	1.05457	<0.001
Chrysin O-hexoside	Flavone	1.0825	<0.001
Chrysin C-hexoside	Flavone	1.12801	<0.001
Chrysin	Flavone	1.04884	<0.001
C-hexosyl-chrysoeriol O-hexoside	Flavone	1.30413	<0.001
C-hexosyl-apigenin C-pentoside	Flavone	1.05957	<0.001
Apigenin C-glucoside	Flavone	1.13234	<0.001
Apigenin 6-C-pentoside	Flavone	1.05534	<0.001
Apigenin 5-O-glucoside	Flavone	1.20662	<0.001
Apigenin 4-O-rhamnoside	Flavone	1.2284	<0.001
Amentoflavone	Flavone	1.17351	0.024
Acetyl-eriodictyol O-hexoside	Flavone	1.22609	0.006
8-C-hexosyl-apigenin O-hexosyl-O-hexoside	Flavone	1.16237	<0.001
8-C-hexosyl chrysoeriol O-hexoside	Flavone	1.12038	<0.001
6-C-hexosyl-luteolin O-hexoside	Flavone	1.2253	<0.001
6-C-hexosyl-apigenin O-hexosyl-O-hexoside	Flavone	1.17327	<0.001
6,8-di-C-glucoside Apigenine	Flavone	1.10662	<0.001
4,2',4',6'-Tetrahydroxychalcone	Flavone	1.08414	<0.001
Pinocembrin (Dihydrochrysin)	Flavanone	1.06996	<0.001
Phloretin	Flavanone	1.01378	<0.001
Naringenin 7-O-glucoside (Prunin)	Flavanone	1.02607	<0.001
Naringenin	Flavanone	1.07723	<0.001
Isoliquiritigenin	Flavanone	1.0123	<0.001
Hesperetin 7-rutinoside (Hesperidin)	Flavanone	1.00024	<0.001
Hesperetin 7-O-neohesperidoside (Neohesperidin)	Flavanone	1.07428	<0.001
Hesperetin 5-O-glucoside	Flavanone	1.08273	<0.001
Eriodictyol O-malonylhexoside	Flavanone	1.17996	<0.001
4',5,7-Trihydroxyflavanone	Flavanone	1.09262	<0.001
Ribulose-5-phosphate	Carbohydrates	1.11029	<0.001
Panose	Carbohydrates	1.0491	<0.001
N-Acetyl-D-glucosamine	Carbohydrates	1.31151	<0.001
Maltotetraose	Carbohydrates	1.01323	<0.001
Glucose-1-phosphate	Carbohydrates	1.05147	<0.001
D-Sedoheptuiose 7-phosphate	Carbohydrates	1.01173	<0.001
DL-Arabinose	Carbohydrates	1.02353	<0.001
D-Glucose 6-phosphate	Carbohydrates	1.06123	<0.001
D-Fructose 6-phosphate-disodium salt	Carbohydrates	1.0375	<0.001
D-Fructose 6-phosphate	Carbohydrates	1.09579	<0.001
D(+)-Melezitose	Carbohydrates	1.03154	<0.001
D-(+)-Mannose	Carbohydrates	1.07676	<0.001
D(+)-Glucose	Carbohydrates	1.03927	<0.001
D-(+)-Glucono-1,5-lactone	Carbohydrates	1.02257	<0.001
D-(+)-Galactose	Carbohydrates	1.20476	<0.001
D(-)-Threose	Carbohydrates	1.06644	<0.001
Peonidin O-hexoside	Anthocyanins	1.00543	<0.001
Peonidin 3-O-glucoside chloride	Anthocyanins	1.01301	<0.001
Pelargonin	Anthocyanins	1.04768	<0.001
Pelargonidin 3-O-beta-D-glucoside	Anthocyanins	1.0192	<0.001
Cyanidin O-syringic acid	Anthocyanins	1.07006	0.003
Cyanidin 3-O-rutinoside (Keracyanin)	Anthocyanins	1.00449	<0.001
Cyanidin 3,5-O-diglucoside (Cyanin)	Anthocyanins	1.02541	<0.001
Cyanidin	Anthocyanins	1.1031	<0.001
Apigeninidin chloride	Anthocyanins	1.18171	<0.001
S-(5'-Adenosyl)-L-methionine	Amino acid and derivatives	1.08235	<0.001
S-(5'-Adenosy)-L-homocysteine	Amino acid and derivatives	1.0035	<0.001
Pyrrole-2-carboxylic acid	Amino acid and derivatives	1.08717	<0.001
O-Phospho-L-serine	Amino acid and derivatives	1.02919	<0.001
N-Propionylglycine	Amino acid and derivatives	1.0266	<0.001
N-Acetyl-L-phenylalanine	Amino acid and derivatives	1.04914	<0.001
N-Acetyl-l-leucine	Amino acid and derivatives	1.04321	<0.001
N-Acetyl-L-glutamic acid	Amino acid and derivatives	1.08295	<0.001
N-acetylglycine	Amino acid and derivatives	1.20049	<0.001
N6-Acetyl-L-lysine	Amino acid and derivatives	1.22611	<0.001
N,N-Dimethylglycine	Amino acid and derivatives	1.01911	<0.001
Lysine butyrate	Amino acid and derivatives	1.15548	0.001
L-Valine	Amino acid and derivatives	1.14395	<0.001
L-Tyramine	Amino acid and derivatives	1.22367	<0.001
L-Theanine	Amino acid and derivatives	1.20991	<0.001
L-Saccharopine	Amino acid and derivatives	1.06326	<0.001
L-Leucine	Amino acid and derivatives	1.05134	<0.001
L-Isoleucine	Amino acid and derivatives	1.04638	<0.001
L-Homoserine	Amino acid and derivatives	1.10891	<0.001
L-Homocitrulline	Amino acid and derivatives	1.0145	<0.001
L-Glutamine O-hexside	Amino acid and derivatives	1.00609	<0.001
L-Glutamine	Amino acid and derivatives	1.01994	<0.001
L-Asparagine	Amino acid and derivatives	1.0471	<0.001
L-(-)-Tyrosine	Amino acid and derivatives	1.0905	<0.001
H-HomoArg-OH	Amino acid and derivatives	1.01011	<0.001
Guanidineacetic acid	Amino acid and derivatives	1.07024	<0.001
Glutathione reduced form	Amino acid and derivatives	1.18818	0.002
Dl-Norvaline	Amino acid and derivatives	1.1379	<0.001
DL-Homocysteine	Amino acid and derivatives	1.18717	<0.001
D-(-)-Valine	Amino acid and derivatives	1.11956	<0.001
cis-4-Hydroxy-D-proline	Amino acid and derivatives	1.09395	<0.001
alpha-Aminocaproic acid	Amino acid and derivatives	1.0362	<0.001
Allysine(6-Oxo DL-Norleucine)	Amino acid and derivatives	1.01238	<0.001
5-Hydroxy-L-tryptophan	Amino acid and derivatives	1.07218	<0.001
3-Hydroxy-3-methylpentane-1,5-dioic acid	Amino acid and derivatives	1.05683	<0.001
3,4-Dihydroxy-DL-phenylalanine	Amino acid and derivatives	1.05408	<0.001
2-Aminoadipic acid (L-Homoglutamic acid)	Amino acid and derivatives	1.18066	<0.001
2,3-dimethylsuccinic acid	Amino acid and derivatives	1.03733	<0.001
Tryptophol	Alkaloids	1.24559	<0.001
Sophoridine	Alkaloids	1.01346	<0.001
Piperidine	Alkaloids	1.05453	<0.001
Peimine	Alkaloids	1.01851	<0.001
O-Phosphocholine	Alkaloids	1.09627	<0.001
Nordihydrocapsaicin	Alkaloids	1.04972	<0.001
N-Methyltryptamine	Alkaloids	1.13083	<0.001
Nicotine	Alkaloids	1.31207	<0.001
N-Acetyl-5-hydroxytryptamine	Alkaloids	1.38439	<0.001
Melatonin	Alkaloids	1.04815	0.001
lumichrome	Alkaloids	1.15005	<0.001
L-Tryptamine	Alkaloids	1.10443	<0.001
L-Dencichin	Alkaloids	1.16337	<0.001
Isoquinoline	Alkaloids	1.13091	<0.001
Indole-3-carboxylic acid	Alkaloids	1.39181	<0.001
Indole-3-carboxylic	Alkaloids	1.3933	<0.001
Dendrobine	Alkaloids	1.02497	<0.001
Choline	Alkaloids	1.1272	<0.001
Betaine	Alkaloids	1.20937	<0.001
Abrine	Alkaloids	1.17962	<0.001
5-Methoxy-N,N-dimethyltryptamine	Alkaloids	1.11628	<0.001
4-Pyridoxic acid	Alkaloids	1.1332	<0.001
4-phenyldiazenylbenzene-1,3-diamine,hydrochloride	Alkaloids	1.2335	0.02
2-Picolylamine	Alkaloids	1.01126	<0.001
2-Hydroxypyridine	Alkaloids	1.07353	<0.001
Xylitol	Alcohols	1.00468	<0.001
Pantothenol	Alcohols	1.10493	<0.001
Inositol	Alcohols	1.25179	<0.001
D-Arabitol	Alcohols	1.07639	<0.001
4-Methyl-5-thiazoleethanol	Alcohols	1.0356	<0.001
2,6-Dimethyl-7-octene-2,3,6-triol	Alcohols	1.03118	<0.001
1,5-Anhydro-D-glucitol	Alcohols	1.03694	<0.001
